# Supplementary material for: Exogenous Pi supplementation improved the salt tolerance of maize (Zea mays L.) by promoting Na+ exclusion
Source: Sci Rep. 2018 Nov 1;8:16203. doi: 10.1038/s41598-018-34320-y (PMC6212588; doi:10.1038/s41598-018-34320-y)
Supplement: Supplementary file 2 — Table S3 [file 41598_2018_34320_MOESM2_ESM.xlsx]

## Sheet: Leaf
Gene_id	log2.Fold_change.	pvalue	Gene description
Zm00001d043047	6.128	8.861e-05	Alpha-expansin 1 [Source:UniProtKB/TrEMBL;Acc:Q94KT7]
Zm00001d038891	5.5922	3.8951e-20	Zm00001d038891
Zm00001d011515	5.5423	7.7673e-08	MYB-related transcription factor [Source:UniProtKB/TrEMBL;Acc:B6SZZ3]
Zm00001d027291	5.404	2.0329e-16	Cortical cell-delineating protein [Source:UniProtKB/TrEMBL;Acc:B6UAC7]
Zm00001d047096	5.3231	7.0469e-07	Beta-expansin 1a [Source:UniProtKB/TrEMBL;Acc:B4FSL7]
Novel00973	5.0405	2.7671e-05	hypothetical protein SORBIDRAFT_01g038990 [Sorghum bicolor]>gi|241919301|gb|EER92445.1| hypothetical protein SORBIDRAFT_01g038990 [Sorghum bicolor]
Zm00001d052651	4.7804	7.2378e-06	Xyloglucan endotransglucosylase/hydrolase [Source:UniProtKB/TrEMBL;Acc:B4G1Z2]
Zm00001d011461	4.4927	8.4151e-16	Putative uncharacterized protein [Source:UniProtKB/TrEMBL;Acc:B6SMQ8]
Zm00001d051194	4.4798	2.5557e-11	Arginine decarboxylase [Source:UniProtKB/TrEMBL;Acc:B7ZYV4]
Zm00001d002754	4.3071	8.1075e-08	HB transcription factor [Source:UniProtKB/TrEMBL;Acc:B6UCL5]
Zm00001d041645	4.2485	3.0275e-06	Zm00001d041645
Zm00001d045302	4.1235	1.6479e-06	Zm00001d045302
Zm00001d051932	4.053	3.0346e-05	CER1 [Source:UniProtKB/TrEMBL;Acc:C0P554]
Zm00001d043968	4.0505	3.4149e-06	MYB-related transcription factor [Source:UniProtKB/TrEMBL;Acc:A0A060D2G0]
Zm00001d014947	3.8172	1.3219e-77	Beta-fructofuranosidase 1 [Source:UniProtKB/TrEMBL;Acc:B6T0A9]
Zm00001d039935	3.6444	0.00028517	Zm00001d039935
Zm00001d027581	3.5584	5.0555e-08	Zm00001d027581
Zm00001d040210	3.4466	3.2952e-11	Zm00001d040210
Zm00001d003966	3.2202	3.7521e-05	Zm00001d003966
Zm00001d020340	3.0576	0.00012018	Zm00001d020340
Zm00001d019605	2.9956	1.5507e-37	Zm00001d019605
Zm00001d029580	2.9498	0.00020961	Zm00001d029580
Zm00001d050768	2.7931	0.00010911	Orphans transcription factor [Source:UniProtKB/TrEMBL;Acc:B4FKP5]
Zm00001d028172	2.6752	2.1399e-68	Zm00001d028172
Zm00001d048720	2.6091	3.3147e-06	Zm00001d048720
Zm00001d052340	2.5695	4.3206e-14	Non-specific serine/threonine protein kinase [Source:UniProtKB/TrEMBL;Acc:B4FXZ1]
Zm00001d042050	2.5683	4.4447e-109	Zm00001d042050
Zm00001d027363	2.516	6.7361e-05	Dihydrodipicolinate reductase [Source:UniProtKB/TrEMBL;Acc:B6TVJ6]
Zm00001d006065	2.4676	1.35e-10	Zm00001d006065
Zm00001d045661	2.4548	9.6485e-08	Zinc finger protein CONSTANS-LIKE 16 [Source:UniProtKB/TrEMBL;Acc:K7VBR1]
Zm00001d003306	2.4543	5.0636e-16	Zm00001d003306
Zm00001d024669	2.4487	0.00019196	Zm00001d024669
Zm00001d028625	2.4423	0.00022679	Zm00001d028625
Zm00001d026160	2.4202	1.1134e-34	Cortical cell-delineating protein [Source:UniProtKB/TrEMBL;Acc:Q9ST25]
Zm00001d038049	2.41	6.8644e-62	Lichenase-2 [Source:UniProtKB/TrEMBL;Acc:B6T391]
Zm00001d034143	2.346	1.6325e-11	GNAT transcription factor [Source:UniProtKB/TrEMBL;Acc:C0PKN8]
Zm00001d017288	2.3316	5.0196e-16	Aquaporin PIP2-4 [Source:UniProtKB/Swiss-Prot;Acc:Q9ATM6]
Zm00001d021358	2.3007	1.5231e-05	Alkyl transferase [Source:UniProtKB/TrEMBL;Acc:A0A1D6IAF0]
Zm00001d046354	2.2976	1.3268e-16	Zm00001d046354
Zm00001d003945	2.2931	5.8852e-12	Zm00001d003945
Zm00001d015268	2.2922	5.4179e-13	Zm00001d015268
Zm00001d053880	2.2896	1.0751e-10	Zm00001d053880
Zm00001d053015	2.2561	1.3299e-12	Fructose-bisphosphate aldolase [Source:UniProtKB/TrEMBL;Acc:B4FR47]
Zm00001d024409	2.2192	0.00018623	Zm00001d024409
Zm00001d002589	2.2125	1.5312e-08	Beta-carotene hydroxylase [Source:UniProtKB/TrEMBL;Acc:E9JE14]
Zm00001d016066	2.1892	1.8955e-06	Zm00001d016066
Zm00001d015126	2.1644	1.4985e-05	Zm00001d015126
Zm00001d005741	2.1543	8.5113e-06	Zm00001d005741
Zm00001d009028	2.1416	8.3717e-22	Zm00001d009028
Zm00001d008610	2.1333	8.3777e-09	Glycoprotein [Source:UniProtKB/TrEMBL;Acc:B4FJ38]
Zm00001d013425	2.1308	5.1287e-05	Zm00001d013425
Zm00001d037513	2.0722	1.0215e-37	Germin-like protein [Source:UniProtKB/TrEMBL;Acc:Q6TM44]
Zm00001d003411	2.0712	4.4889e-05	Zm00001d003411
Zm00001d012646	2.0692	0.00010157	Zm00001d012646
Zm00001d014617	2.0556	2.1614e-09	Xyloglucan endotransglucosylase/hydrolase [Source:UniProtKB/TrEMBL;Acc:B4F9C6]
Novel00556	2.0471	3.5224e-16	TPA: hypothetical protein ZEAMMB73_084659, partial [Zea mays]
Zm00001d023759	2.046	1.6364e-07	Zm00001d023759
Zm00001d029201	2.0459	4.2926e-09	50S ribosomal protein L6 [Source:UniProtKB/TrEMBL;Acc:B6UCF0]
Zm00001d039566	2.0392	8.6609e-23	Zm00001d039566
Zm00001d001820	2.036	1.7683e-155	Zm00001d001820
Novel01282	2.0162	1.1351e-05	hypothetical protein ZEAMMB73_721454 [Zea mays]
Zm00001d053377	2.0087	0.00029406	Zm00001d053377
Novel00768	2.0028	8.7942e-05	unknown [Zea mays]>gi|413921636|gb|AFW61568.1| hypothetical protein ZEAMMB73_842182 [Zea mays]
Zm00001d020732	1.9775	1.2037e-06	Gibberellin receptor GID1L2 [Source:UniProtKB/TrEMBL;Acc:B6T2X8]
Zm00001d008869	1.9738	4.9189e-07	Class III HD-Zip III protein HB8 [Source:UniProtKB/TrEMBL;Acc:Q147T1]
Zm00001d054006	1.9497	2.2659e-05	Zm00001d054006
Zm00001d023680	1.9416	0.0001548	Zm00001d023680
Zm00001d024437	1.9353	5.1607e-05	Zm00001d024437
Zm00001d003459	1.9349	2.5342e-14	Zm00001d003459
Zm00001d027542	1.934	0.00010066	Zm00001d027542
Zm00001d031300	1.919	4.006e-11	Zm00001d031300
Zm00001d029745	1.9102	5.2143e-18	Zm00001d029745
Zm00001d002240	1.892	2.3598e-06	CHL-Zea mays Chloroplastic lipocalin [Source:UniProtKB/TrEMBL;Acc:B4FZ35]
Zm00001d034017	1.8912	3.3469e-25	Zm00001d034017
Zm00001d003559	1.8876	4.9042e-20	Zm00001d003559
Zm00001d052216	1.8759	2.0369e-18	50S ribosomal protein L29 [Source:UniProtKB/TrEMBL;Acc:B4G243]
Zm00001d048116	1.8622	5.3677e-05	Zm00001d048116
Zm00001d008963	1.8605	0.0001988	Zm00001d008963
Zm00001d033665	1.8473	1.7189e-17	Zm00001d033665
Zm00001d021370	1.8471	1.5862e-40	Zm00001d021370
Zm00001d008612	1.8371	1.0316e-16	HB transcription factor [Source:UniProtKB/TrEMBL;Acc:K7VAE7]
Zm00001d031696	1.8349	1.2122e-10	Peptidylprolyl isomerase [Source:UniProtKB/TrEMBL;Acc:A0A1D6KKS1]
Zm00001d052630	1.8272	1.7454e-05	Zm00001d052630
Zm00001d005146	1.8268	1.2635e-19	PVR3-like protein [Source:UniProtKB/TrEMBL;Acc:B6SHR9]
Zm00001d011513	1.8222	1.6607e-11	Zm00001d011513
Zm00001d032576	1.8143	2.5542e-07	Protochlorophyllide reductase B [Source:UniProtKB/TrEMBL;Acc:B4FSE2]
Zm00001d032608	1.8096	1.2788e-05	Alpha-galactosidase [Source:UniProtKB/TrEMBL;Acc:A0A1D6KS92]
Zm00001d012287	1.8042	9.2184e-12	Zm00001d012287
Zm00001d029027	1.8012	1.3913e-12	Zm00001d029027
Zm00001d011467	1.7968	0.00016973	Tat pathway signal sequence family protein [Source:UniProtKB/TrEMBL;Acc:B6TMQ9]
Zm00001d006610	1.792	3.2872e-08	Zm00001d006610
Zm00001d027421	1.7919	1.2742e-05	50S ribosomal protein L11 [Source:UniProtKB/TrEMBL;Acc:B6U1J2]
Novel01378	1.786	6.3569e-06	TPA: hypothetical protein ZEAMMB73_436523 [Zea mays]
Zm00001d027999	1.7812	4.2541e-12	Zm00001d027999
Zm00001d031303	1.7654	1.3987e-12	Zm00001d031303
Zm00001d049883	1.7643	2.7988e-05	Zm00001d049883
Zm00001d049525	1.7586	3.1129e-05	Zm00001d049525
Zm00001d039258	1.7529	1.4621e-44	Triose phosphate/phosphate translocator, chloroplastic [Source:UniProtKB/Swiss-Prot;Acc:P49133]
Zm00001d034257	1.752	2.5876e-06	Zm00001d034257
Zm00001d034724	1.7432	2.553e-23	Zm00001d034724
Zm00001d047542	1.7431	0.00012291	Zm00001d047542
Zm00001d049267	1.7407	1.2512e-11	Acyl carrier protein [Source:UniProtKB/TrEMBL;Acc:B4FV78]
Zm00001d033038	1.7401	2.0983e-18	Zm00001d033038
Zm00001d003304	1.7392	2.7621e-46	Zm00001d003304
Zm00001d006002	1.7342	8.1982e-06	Zm00001d006002
Zm00001d038126	1.7338	2.255e-07	Zm00001d038126
Zm00001d027885	1.7281	3.4179e-05	YGGT family protein [Source:UniProtKB/TrEMBL;Acc:B6TT89]
Zm00001d015085	1.7238	4.6867e-09	Zm00001d015085
Zm00001d042541	1.718	5.9768e-06	Lipoxygenase [Source:UniProtKB/TrEMBL;Acc:A0A1D6N531]
Zm00001d049365	1.7162	1.7277e-05	Methionine aminopeptidase [Source:UniProtKB/TrEMBL;Acc:A0A1D6PU20]
Zm00001d014488	1.7149	2.369e-16	Zm00001d014488
Zm00001d039448	1.713	3.7867e-11	Zm00001d039448
Zm00001d019163	1.7122	1.5198e-31	Zm00001d019163
Zm00001d011073	1.7113	4.7842e-32	Zm00001d011073
Zm00001d017449	1.7099	1.5205e-19	Zm00001d017449
Zm00001d027422	1.7079	1.3649e-09	Chloroplast oxygen-evolving complex/thylakoid lumenal 25.6kDa protein [Source:UniProtKB/TrEMBL;Acc:B6ST36]
Zm00001d038047	1.6992	9.2007e-11	Zm00001d038047
Zm00001d013191	1.6774	3.9995e-43	Zm00001d013191
Zm00001d032331	1.6738	2.8178e-18	Peptidyl-prolyl cis-trans isomerase [Source:UniProtKB/TrEMBL;Acc:B6U5I1]
Zm00001d047423	1.6738	2.6079e-10	Pyrrolidone-carboxylate peptidase [Source:UniProtKB/TrEMBL;Acc:B4G1P8]
Zm00001d053807	1.6706	0.00028523	Zm00001d053807
Zm00001d035321	1.667	5.2655e-08	Zm00001d035321
Zm00001d018623	1.6662	1.9454e-08	Zm00001d018623
Zm00001d027321	1.6653	4.9132e-05	Zm00001d027321
Zm00001d019898	1.6651	5.4527e-09	Plastid-specific 30S ribosomal protein 2 [Source:UniProtKB/TrEMBL;Acc:B6TDF7]
Zm00001d039076	1.6646	6.13e-05	Zm00001d039076
Zm00001d037756	1.6604	3.8155e-08	Zm00001d037756
Zm00001d046555	1.6577	2.5419e-17	50S ribosomal protein L35 [Source:UniProtKB/TrEMBL;Acc:Q84K87]
Zm00001d015628	1.6565	9.7128e-08	Ribosome-like protein [Source:UniProtKB/TrEMBL;Acc:B6TT66]
Zm00001d031969	1.6527	0.00015841	Zm00001d031969
Zm00001d032383	1.6509	6.0863e-31	Zm00001d032383
Zm00001d006340	1.6462	3.4658e-05	Zm00001d006340
Zm00001d037103	1.6461	1.3745e-19	Peroxiredoxin bcp [Source:UniProtKB/TrEMBL;Acc:B4FS55]
Zm00001d013706	1.6459	6.7377e-06	Zm00001d013706
Zm00001d011256	1.6451	1.3838e-07	OHP2 [Source:UniProtKB/TrEMBL;Acc:K7V6W2]
Zm00001d049694	1.6315	3.4861e-06	Ribosome recycling factor [Source:UniProtKB/TrEMBL;Acc:C0PLX3]
Zm00001d015366	1.6263	2.9803e-08	Zm00001d015366
Zm00001d044513	1.6222	9.3279e-07	Zm00001d044513
Zm00001d043201	1.6214	4.6889e-07	Zm00001d043201
Zm00001d041777	1.6209	1.1355e-09	Zm00001d041777
Zm00001d041701	1.6205	1.4925e-06	Acyl carrier protein [Source:UniProtKB/TrEMBL;Acc:B4FDG2]
Zm00001d010822	1.6183	3.8875e-08	Zm00001d010822
Zm00001d037323	1.6128	3.8473e-44	Threonine endopeptidase [Source:UniProtKB/TrEMBL;Acc:B6TCN7]
Zm00001d018412	1.6073	6.6712e-07	Zm00001d018412
Zm00001d035001	1.5996	4.0141e-78	Chloroplast ferredoxin 1 [Source:UniProtKB/TrEMBL;Acc:B1P759]
Zm00001d023336	1.5957	3.8108e-11	Putative WRKY DNA-binding domain superfamily protein [Source:UniProtKB/TrEMBL;Acc:K7UBH1]
Zm00001d030786	1.5937	2.47e-05	Bundle sheath defective protein 2 [Source:UniProtKB/TrEMBL;Acc:Q9XF14]
Zm00001d007394	1.5936	5.5122e-14	Zm00001d007394
Zm00001d027749	1.592	2.4621e-06	Zm00001d027749
Zm00001d002454	1.5908	7.531e-05	Zm00001d002454
Zm00001d007012	1.589	1.0501e-05	Ribonucleoprotein A [Source:UniProtKB/TrEMBL;Acc:B6U471]
Zm00001d034179	1.5845	2.3398e-69	Zm00001d034179
Novel00698	1.5835	4.1437e-06	uncharacterized protein LOC100533165 [Zea mays]>gi|238006330|gb|ACR34200.1| unknown [Zea mays]
Zm00001d027456	1.5814	2.5229e-20	Threonine endopeptidase [Source:UniProtKB/TrEMBL;Acc:B4FTJ9]
Zm00001d043167	1.5731	1.2856e-06	Zm00001d043167
Zm00001d026603	1.5674	1.4044e-36	Zm00001d026603
Zm00001d034808	1.5673	4.2797e-11	Zm00001d034808
Zm00001d022237	1.5647	5.5023e-12	Zm00001d022237
Zm00001d031997	1.5562	3.3178e-09	Zm00001d031997
Zm00001d049490	1.5482	1.075e-06	Zm00001d049490
Zm00001d020497	1.5481	4.1396e-07	Non-specific serine/threonine protein kinase [Source:UniProtKB/TrEMBL;Acc:B4FA17]
Zm00001d032896	1.5441	1.6248e-13	Zm00001d032896
Zm00001d023340	1.5428	0.00013793	Zm00001d023340
Zm00001d046629	1.5373	2.0499e-06	Zm00001d046629
Zm00001d035859	1.5222	2.2674e-196	Plastocyanin [Source:UniProtKB/TrEMBL;Acc:B6SSB9]
Zm00001d022456	1.516	9.0217e-06	Peroxidase [Source:UniProtKB/TrEMBL;Acc:C4J6E4]
Zm00001d028670	1.5111	2.593e-19	Zm00001d028670
Zm00001d043170	1.5108	3.8496e-10	50S ribosomal protein L34 [Source:UniProtKB/TrEMBL;Acc:B6TDD4]
Zm00001d016072	1.5097	2.2377e-12	Zm00001d016072
Zm00001d011596	1.5053	2.3996e-08	Zm00001d011596
Novel00520	1.5023	2.8319e-10
Zm00001d016736	1.5009	4.8057e-12	Zm00001d016736
Zm00001d035937	1.5009	3.8616e-08	Zm00001d035937
Zm00001d034828	1.5004	1.1902e-10	Zm00001d034828
Zm00001d042454	1.4993	6.0447e-17	Zm00001d042454
Zm00001d049965	1.4934	1.6821e-09	Zm00001d049965
Zm00001d037240	1.4906	9.9505e-06	Zm00001d037240
Zm00001d002426	1.488	6.2618e-20	Zm00001d002426
Zm00001d009877	1.4867	4.964e-29	Zm00001d009877
Zm00001d026070	1.4861	6.5104e-05	Zm00001d026070
Zm00001d044666	1.4845	2.2491e-08	Zm00001d044666
Zm00001d043970	1.4828	2.906e-05	Zm00001d043970
Zm00001d028542	1.4794	4.9947e-12	Zm00001d028542
Zm00001d020775	1.4793	5.1011e-05	Zm00001d020775
Zm00001d038866	1.4744	8.0752e-07	Zm00001d038866
Zm00001d054093	1.4744	2.2964e-06	Senescence-associated protein DIN1 [Source:UniProtKB/TrEMBL;Acc:B6SZY5]
Zm00001d026222	1.4694	1.2577e-05	Zm00001d026222
Zm00001d008228	1.4658	1.9528e-10	50S ribosomal protein L40 [Source:UniProtKB/TrEMBL;Acc:B4FIS3]
Zm00001d007716	1.4611	4.1242e-07	Zm00001d007716
Zm00001d042533	1.4588	1.2407e-05	Zm00001d042533
Zm00001d036046	1.4585	2.8166e-12	Zm00001d036046
Zm00001d050694	1.457	6.6578e-06	Zm00001d050694
Zm00001d014083	1.4512	3.1768e-05	Beta-amylase [Source:UniProtKB/TrEMBL;Acc:B4FW64]
Zm00001d035003	1.4504	2.0829e-56	Ferredoxin-2, chloroplastic [Source:UniProtKB/Swiss-Prot;Acc:O80429]
Zm00001d011069	1.4488	5.7272e-06	NAD-dependent epimerase/dehydratase [Source:UniProtKB/TrEMBL;Acc:B4FH62]
Zm00001d052595	1.4447	6.3283e-164	Ribulose bisphosphate carboxylase small chain [Source:UniProtKB/TrEMBL;Acc:B4FSJ3]
Zm00001d021645	1.4442	6.4832e-07	Zm00001d021645
Zm00001d034192	1.4406	1.0155e-10	Zm00001d034192
Zm00001d021177	1.4346	1.8872e-10	Zm00001d021177
Zm00001d000399	1.4326	1.2867e-06	Zm00001d000399
Zm00001d043465	1.4285	2.9953e-08	Zm00001d043465
Zm00001d034705	1.4273	3.9421e-09	Putative uncharacterized protein [Source:UniProtKB/TrEMBL;Acc:B4FS10]
Zm00001d053713	1.4263	6.61e-21	Ribosome-like protein [Source:UniProtKB/TrEMBL;Acc:B6U581]
Zm00001d032495	1.426	3.1885e-19	Zm00001d032495
Zm00001d042840	1.4256	3.7155e-22	Zm00001d042840
Zm00001d048479	1.4241	1.5086e-12	Nascent polypeptide-associated complex alpha subunit-like protein [Source:UniProtKB/TrEMBL;Acc:B6SU89]
Zm00001d014816	1.412	1.4748e-12	Senescence-associated protein DIN1 [Source:UniProtKB/TrEMBL;Acc:B6U016]
Zm00001d030127	1.4081	9.2523e-20	Zm00001d030127
Zm00001d016100	1.408	2.8033e-18	Zm00001d016100
Zm00001d024903	1.4053	6.6377e-09	Putative heat shock protein 90 family protein [Source:UniProtKB/TrEMBL;Acc:C0P4Q3]
Zm00001d043299	1.4041	1.0573e-179	Photosystem II reaction center W protein [Source:UniProtKB/TrEMBL;Acc:B4FUI4]
Zm00001d037327	1.4014	3.3286e-05	C2C2-CO-like transcription factor [Source:UniProtKB/TrEMBL;Acc:C0P687]
Zm00001d021300	1.3981	3.9775e-05	Histone H2A [Source:UniProtKB/TrEMBL;Acc:B6T101]
Zm00001d033922	1.3928	7.6222e-08	Zm00001d033922
Zm00001d018157	1.3902	9.2043e-16	Chlorophyll a-b binding protein, chloroplastic [Source:UniProtKB/TrEMBL;Acc:B6SZ37]
Zm00001d052194	1.3893	5.5861e-19	Heat shock 22 kDa protein [Source:UniProtKB/TrEMBL;Acc:O64960]
Zm00001d011104	1.3888	2.6878e-09	Peptidyl-prolyl cis-trans isomerase [Source:UniProtKB/TrEMBL;Acc:B6TCE9]
Zm00001d014284	1.3814	1.7823e-08	Zm00001d014284
Zm00001d021310	1.3808	8.8296e-18	Zm00001d021310
Zm00001d044310	1.378	8.5915e-14	Zm00001d044310
Zm00001d044335	1.3763	0.00017436	OHP2 [Source:UniProtKB/TrEMBL;Acc:B6T7T3]
Zm00001d004894	1.3715	1.9365e-64	Ribulose bisphosphate carboxylase small chain [Source:UniProtKB/TrEMBL;Acc:O24574]
Zm00001d053103	1.3697	1.6013e-12	Plastid-specific ribosomal protein 6 [Source:UniProtKB/TrEMBL;Acc:B6SX84]
Zm00001d035002	1.3605	4.627e-18	Chloroplast ferredoxin 5 [Source:UniProtKB/TrEMBL;Acc:B1P758]
Zm00001d048284	1.3605	6.2323e-05	Zm00001d048284
Zm00001d023929	1.3604	7.112e-12	Plastidic 2-oxoglutarate/malate transporter [Source:UniProtKB/TrEMBL;Acc:Q768R5]
Zm00001d005693	1.3489	2.1784e-07	Zm00001d005693
Zm00001d041819	1.3438	2.7216e-182	Photosystem I reaction center subunit N [Source:UniProtKB/TrEMBL;Acc:B4FAC2]
Zm00001d003715	1.3421	2.8523e-07	Zm00001d003715
Zm00001d047462	1.3413	2.3648e-08	Zm00001d047462
Zm00001d010672	1.3387	1.5514e-07	Zm00001d010672
Zm00001d033132	1.3382	5.6382e-39	Chlorophyll a-b binding protein, chloroplastic [Source:UniProtKB/TrEMBL;Acc:B6SZT9]
Zm00001d003767	1.3374	9.3801e-207	16kDa membrane protein [Source:UniProtKB/TrEMBL;Acc:B6SR19]
Zm00001d031403	1.3275	2.2661e-05	Zm00001d031403
Zm00001d017097	1.3257	2.0782e-07	Zm00001d017097
Zm00001d013295	1.3172	2.6074e-06	Zm00001d013295
Zm00001d027366	1.3159	0.00013802	Peroxisomal membrane protein PEX11-1 [Source:UniProtKB/TrEMBL;Acc:B6UD14]
Zm00001d028240	1.3144	4.1289e-11	Zm00001d028240
Zm00001d005346	1.3123	4.3017e-06	Zm00001d005346
Zm00001d035092	1.312	9.0762e-06	Zm00001d035092
Zm00001d025616	1.311	2.4537e-06	Plastid-specific 30S ribosomal protein 3 [Source:UniProtKB/TrEMBL;Acc:B4FH16]
Zm00001d031899	1.3107	8.9198e-39	Zm00001d031899
Zm00001d053868	1.3103	2.3821e-07	Zm00001d053868
Zm00001d018069	1.3083	4.2858e-34	Zm00001d018069
Zm00001d041776	1.3079	6.2741e-05	Dhurrinase-like B-glucosidase [Source:UniProtKB/TrEMBL;Acc:B5AK47]
Zm00001d030762	1.3073	7.0032e-17	Zm00001d030762
Zm00001d039070	1.3042	5.5732e-05	Zm00001d039070
Zm00001d013039	1.3018	1.4194e-38	Zm00001d013039
Zm00001d021515	1.2989	3.9851e-22	Electron carrier/ electron transporter/ iron ion binding protein [Source:UniProtKB/TrEMBL;Acc:B4FVP6]
Zm00001d031349	1.2975	4.1176e-05	Serine--glyoxylate aminotransferase [Source:UniProtKB/TrEMBL;Acc:B6T171]
Zm00001d036340	1.2938	2.4608e-15	Zm00001d036340
Zm00001d014564	1.2934	1.2679e-98	Zm00001d014564
Zm00001d002951	1.2913	4.1427e-05	Zm00001d002951
Zm00001d012353	1.2911	1.9515e-15	30S ribosomal protein S17, chloroplastic [Source:UniProtKB/Swiss-Prot;Acc:Q9TJN6]
Zm00001d040477	1.285	0.00025423	Zm00001d040477
Zm00001d048441	1.282	3.0948e-05	ABC-type Co2+ transport system, permease component [Source:UniProtKB/TrEMBL;Acc:K7VQ39]
Zm00001d045366	1.2813	6.2089e-07	Ferredoxin-thioredoxin reductase catalytic chain [Source:UniProtKB/TrEMBL;Acc:C0P8H0]
Zm00001d002130	1.2755	8.2044e-08	Zm00001d002130
Zm00001d038984	1.2742	1.0716e-191	Photosystem I reaction center subunit VI, chloroplastic [Source:UniProtKB/Swiss-Prot;Acc:O65101]
Zm00001d043972	1.2742	1.0794e-11	50S ribosomal protein L12-1 [Source:UniProtKB/TrEMBL;Acc:B6UIC1]
Zm00001d053925	1.273	4.7884e-10	Zm00001d053925
Zm00001d015030	1.2727	1.1693e-06	Zm00001d015030
Zm00001d047768	1.2713	6.4564e-06	Zm00001d047768
Zm00001d031325	1.2695	7.2725e-18	Zm00001d031325
Zm00001d042727	1.2667	4.2238e-10	Zm00001d042727
Zm00001d034969	1.2666	3.2454e-14	Zm00001d034969
Zm00001d034196	1.2656	8.2094e-07	Zm00001d034196
Zm00001d030557	1.2647	9.7085e-41	Zm00001d030557
Zm00001d046940	1.2634	7.7382e-08	Peptidylprolyl isomerase [Source:UniProtKB/TrEMBL;Acc:B6SZG7]
Zm00001d032420	1.2631	1.5457e-16	Zm00001d032420
Zm00001d034665	1.2626	2.0192e-05	Zm00001d034665
Zm00001d044130	1.2624	4.7569e-09	50S ribosomal protein L31 [Source:UniProtKB/TrEMBL;Acc:B4FKB3]
Zm00001d047255	1.2619	0.00014831	Zm00001d047255
Zm00001d033591	1.2598	2.3726e-14	Zm00001d033591
Zm00001d029720	1.2539	9.2297e-06	ABC-type Co2+ transport system, permease component [Source:UniProtKB/TrEMBL;Acc:B6U434]
Zm00001d018466	1.25	7.1588e-05	Zm00001d018466
Zm00001d022464	1.2492	1.0156e-105	Ultraviolet-B-repressible protein [Source:UniProtKB/TrEMBL;Acc:B6T0S3]
Zm00001d021764	1.2466	4.6389e-19	Zm00001d021764
Zm00001d029074	1.2428	9.068e-05	Uroporphyrinogen decarboxylase [Source:UniProtKB/TrEMBL;Acc:A0A1D6K2B5]
Zm00001d031908	1.2425	3.7706e-15	Superoxide dismutase [Cu-Zn] [Source:UniProtKB/TrEMBL;Acc:B1PEY4]
Zm00001d042183	1.24	0.00021743	Zm00001d042183
Zm00001d023713	1.2379	1.2984e-16	Photosystem I reaction center subunit N [Source:UniProtKB/TrEMBL;Acc:K7UCS1]
Novel00235	1.2375	0.00015207	TPA: hypothetical protein ZEAMMB73_617343 [Zea mays]
Zm00001d008681	1.2364	6.8841e-72	Ultraviolet-B-repressible protein [Source:UniProtKB/TrEMBL;Acc:K7UQM2]
Zm00001d033719	1.2362	1.0937e-15	Zm00001d033719
Zm00001d028153	1.2361	3.4738e-06	Zm00001d028153
Zm00001d026599	1.2306	1.1332e-117	Chlorophyll a-b binding protein, chloroplastic [Source:UniProtKB/TrEMBL;Acc:K7TXI5]
Zm00001d019899	1.2292	1.989e-05	Zm00001d019899
Zm00001d050666	1.2234	2.8386e-05	2-cys peroxiredoxin BAS1 [Source:UniProtKB/TrEMBL;Acc:C4J9M7]
Zm00001d035081	1.2189	4.0549e-05	Zm00001d035081
Zm00001d018810	1.2168	6.8696e-18	Zm00001d018810
Zm00001d007921	1.2164	4.4586e-13	Tic62 protein [Source:UniProtKB/TrEMBL;Acc:B6SU61]
Zm00001d018362	1.207	9.8326e-13	Zm00001d018362
Zm00001d015377	1.206	3.9993e-06	Zm00001d015377
Zm00001d010240	1.2022	0.00017436	Alpha/beta hydrolase fold protein [Source:UniProtKB/TrEMBL;Acc:K7VVA6]
Zm00001d042620	1.1952	7.5586e-19	Zm00001d042620
Zm00001d025923	1.1939	4.7948e-11	Zm00001d025923
Zm00001d049160	1.1927	4.9726e-05	RNA polymerase sigma factor [Source:UniProtKB/TrEMBL;Acc:A0A1D6PSU5]
Zm00001d049138	1.1914	0.00024808	Zm00001d049138
Zm00001d035456	1.187	1.7251e-07	Zm00001d035456
Zm00001d020220	1.186	0.00028697	Zm00001d020220
Zm00001d011993	1.1858	3.1357e-12	Zm00001d011993
Zm00001d013507	1.1856	7.3024e-06	Zm00001d013507
Zm00001d044099	1.1855	1.1887e-53	Zm00001d044099
Zm00001d035761	1.1845	1.8236e-09	Peptidyl-prolyl cis-trans isomerase [Source:UniProtKB/TrEMBL;Acc:A0A1D6LIK1]
Zm00001d012689	1.1839	2.1047e-09	Zm00001d012689
Zm00001d033872	1.1821	3.3956e-23	Zm00001d033872
Zm00001d005446	1.1793	5.9941e-127	Photosystem I reaction center subunit IV A [Source:UniProtKB/TrEMBL;Acc:B6TH55]
Zm00001d006540	1.1782	1.9952e-154	Zm00001d006540
Zm00001d049111	1.1762	5.8591e-13	Cysteine proteinase inhibitor [Source:UniProtKB/TrEMBL;Acc:Q4FZ48]
Zm00001d007857	1.1753	6.1898e-73	Zm00001d007857
Zm00001d026501	1.1736	7.6636e-17	Zm00001d026501
Zm00001d015569	1.172	1.1419e-18	Zm00001d015569
Zm00001d048461	1.1707	0.00015817	Blue fluorescent1 [Source:UniProtKB/TrEMBL;Acc:K7WHC8]
Zm00001d012141	1.1696	0.00026922	Zm00001d012141
Zm00001d038579	1.1689	1.4435e-28	Phosphoglycerate kinase [Source:UniProtKB/TrEMBL;Acc:A0A1D6M7C2]
Zm00001d002358	1.1678	7.8754e-12	Zm00001d002358
Zm00001d012998	1.1678	6.4202e-07	50S ribosomal protein L17 [Source:UniProtKB/TrEMBL;Acc:B4FZB4]
Zm00001d040202	1.1674	5.7348e-24	Zm00001d040202
Zm00001d053342	1.1656	4.9814e-08	Zm00001d053342
Zm00001d014224	1.1636	0.00025186	Zm00001d014224
Zm00001d024519	1.1603	9.2979e-20	Zm00001d024519
Zm00001d046357	1.1594	7.9227e-21	Beta-galactosidase [Source:UniProtKB/TrEMBL;Acc:B4F9J1]
Zm00001d053412	1.1585	4.4374e-08	Zm00001d053412
Zm00001d034721	1.1547	7.843e-05	Zm00001d034721
Zm00001d031253	1.1499	2.2283e-12	Plastidic general dicarboxylate transporter [Source:UniProtKB/TrEMBL;Acc:Q768R3]
Zm00001d046363	1.1453	0.00025698	Zm00001d046363
Zm00001d028880	1.1409	0.00028622	Zm00001d028880
Zm00001d042697	1.1405	2.372e-50	Zm00001d042697
Zm00001d040463	1.1352	1.9624e-07	Zm00001d040463
Zm00001d050022	1.1317	5.6996e-06	Zm00001d050022
Zm00001d039715	1.1261	1.4635e-36	Ultraviolet-B-repressible protein [Source:UniProtKB/TrEMBL;Acc:B6SX50]
Zm00001d017092	1.1192	2.5598e-11	Elongation factor Tu [Source:UniProtKB/TrEMBL;Acc:B6TPG0]
Zm00001d023757	1.1179	1.2035e-11	Zm00001d023757
Zm00001d033150	1.117	4.5138e-16	Zm00001d033150
Zm00001d013013	1.1165	6.1185e-05	Mg-protoporphyrin IX chelatase [Source:UniProtKB/TrEMBL;Acc:A0A1D6GEW7]
Zm00001d010336	1.1152	0.00018405	Zm00001d010336
Zm00001d002678	1.1151	4.5125e-05	Zm00001d002678
Zm00001d018197	1.1146	1.346e-16	Zm00001d018197
Zm00001d039276	1.113	4.9167e-05	Zm00001d039276
Zm00001d019518	1.1118	1.4135e-115	Zm00001d019518
Zm00001d007267	1.11	1.0509e-75	Chlorophyll a-b binding protein, chloroplastic [Source:UniProtKB/TrEMBL;Acc:Q41746]
Zm00001d050969	1.108	6.2305e-06	Elongation factor Tu [Source:UniProtKB/TrEMBL;Acc:C0P699]
Zm00001d011154	1.1077	6.8177e-21	Glutathione S-transferase GST 27 [Source:UniProtKB/TrEMBL;Acc:Q9FQB2]
Zm00001d048422	1.1075	3.5217e-12	Zm00001d048422
Zm00001d039104	1.1048	5.8502e-13	Zm00001d039104
Zm00001d011079	1.1034	1.3394e-18	Zm00001d011079
Zm00001d038806	1.1019	1.0535e-12	Zm00001d038806
Zm00001d048693	1.1005	1.513e-07	ATA15 protein [Source:UniProtKB/TrEMBL;Acc:K7U8Q7]
Zm00001d033136	1.0996	8.5045e-17	Chlorophyll a-b binding protein, chloroplastic [Source:UniProtKB/TrEMBL;Acc:B6SZT9]
Zm00001d010715	1.0984	2.0467e-19	Zm00001d010715
Zm00001d048998	1.0971	9.4506e-139	Chlorophyll a-b binding protein, chloroplastic [Source:UniProtKB/TrEMBL;Acc:B4FL55]
Zm00001d048451	1.0941	8.3025e-05	Selenium-binding protein-like protein [Source:UniProtKB/TrEMBL;Acc:B4FKB9]
Zm00001d015095	1.0937	1.151e-05	Lil3 protein [Source:UniProtKB/TrEMBL;Acc:B4FDC9]
Zm00001d006663	1.0933	3.0373e-225	Chlorophyll a-b binding protein, chloroplastic [Source:UniProtKB/TrEMBL;Acc:B6TKL9]
Zm00001d024037	1.0918	6.1107e-09	Beta-glucosidase2 [Source:UniProtKB/TrEMBL;Acc:K7TGE1]
Zm00001d038084	1.0909	7.4439e-08	Ribosomal protein [Source:UniProtKB/TrEMBL;Acc:A0A1D6M323]
Zm00001d015084	1.0881	2.3045e-22	Zm00001d015084
Zm00001d019648	1.087	2.8301e-10	Zm00001d019648
Zm00001d044399	1.0826	3.4056e-12	Chlorophyll a-b binding protein, chloroplastic [Source:UniProtKB/TrEMBL;Acc:B6T2Y9]
Zm00001d016802	1.0791	3.2557e-12	Zm00001d016802
Zm00001d026439	1.0765	9.219e-05	Zm00001d026439
Zm00001d053432	1.0742	2.8386e-19	Cytochrome b6-f complex iron-sulfur subunit [Source:UniProtKB/TrEMBL;Acc:B4FSD8]
Zm00001d023536	1.0724	9.6916e-08	Mg-protoporphyrin IX chelatase [Source:UniProtKB/TrEMBL;Acc:K7TMN0]
Zm00001d051785	1.0712	1.8926e-14	Zm00001d051785
Zm00001d008706	1.071	6.1581e-171	Photosystem I reaction center subunit XI isoform 1 [Source:UniProtKB/TrEMBL;Acc:B4FUT9]
Zm00001d024674	1.0694	6.7822e-05	DAG protein isoform 1 [Source:UniProtKB/TrEMBL;Acc:C0P4F3]
Zm00001d023699	1.064	5.1267e-09	Zm00001d023699
Zm00001d027442	1.0604	1.3179e-11	50S ribosomal protein L5 [Source:UniProtKB/TrEMBL;Acc:B6SST7]
Zm00001d045575	1.0597	5.77e-09	Ferredoxin [Source:UniProtKB/TrEMBL;Acc:Q9SLP6]
Zm00001d015976	1.0574	0.00011574	Zm00001d015976
Zm00001d017118	1.0536	8.175e-08	Zm00001d017118
Zm00001d018077	1.0487	1.1584e-11	Peptidylprolyl isomerase [Source:UniProtKB/TrEMBL;Acc:C4J6Y2]
Zm00001d037079	1.0483	1.4256e-05	Glutathione peroxidase [Source:UniProtKB/TrEMBL;Acc:C0P3R8]
Zm00001d021784	1.0475	2.2169e-207	Chlorophyll a-b binding protein, chloroplastic [Source:UniProtKB/TrEMBL;Acc:A0A096QRW1]
Zm00001d017364	1.0414	1.2144e-05	Ferredoxin-thioredoxin reductase, variable chain [Source:UniProtKB/TrEMBL;Acc:B6UCW8]
Zm00001d011819	1.0407	5.2596e-05	Chlorophyllide a oxygenase [Source:UniProtKB/TrEMBL;Acc:B6TZB6]
Zm00001d031421	1.0401	1.0958e-09	Thylakoid lumenal 19 kDa protein [Source:UniProtKB/TrEMBL;Acc:B6T2W9]
Zm00001d048531	1.0364	0.00014108	Putative DEAD-box ATP-dependent RNA helicase family protein [Source:UniProtKB/TrEMBL;Acc:B8A1K2]
Zm00001d013146	1.034	3.3564e-129	Zm00001d013146
Zm00001d028702	1.0327	0.00020759	Zm00001d028702
Zm00001d002001	1.0323	0.00013649	Zm00001d002001
Zm00001d053067	1.0313	3.2726e-06	Retinol dehydrogenase 12 [Source:UniProtKB/TrEMBL;Acc:B4FWV7]
Zm00001d034538	1.0299	1.6315e-15	Zm00001d034538
Zm00001d017379	1.029	3.4246e-05	Thioredoxin M-type [Source:UniProtKB/TrEMBL;Acc:B4FV29]
Zm00001d039848	1.0277	6.4543e-05	Zm00001d039848
Zm00001d024886	1.0272	3.9797e-08	Protein binding protein [Source:UniProtKB/TrEMBL;Acc:C4J5Y0]
Zm00001d032380	1.0228	5.7299e-05	Zm00001d032380
Zm00001d035034	1.0194	2.6091e-19	Adenylate kinase [Source:UniProtKB/TrEMBL;Acc:B4FL09]
Zm00001d018464	1.0187	7.8437e-05	Zm00001d018464
Zm00001d027518	1.0173	1.1739e-05	Zm00001d027518
Zm00001d037551	1.0149	0.00023018	Zm00001d037551
Zm00001d003867	1.0147	9.2806e-06	Extensin [Source:UniProtKB/TrEMBL;Acc:B6STT7]
Zm00001d003429	1.0142	1.6864e-94	Glyceraldehyde-3-phosphate dehydrogenase [Source:UniProtKB/TrEMBL;Acc:A0A1D6E965]
Novel01345	1.0131	0.00025601	uncharacterized protein LOC100502316 [Zea mays]>gi|238014164|gb|ACR38117.1| unknown [Zea mays]>gi|413944744|gb|AFW77393.1| hypothetical protein ZEAMMB73_576474 [Zea mays]
Zm00001d018796	1.0127	8.2465e-09	Zm00001d018796
Zm00001d032332	1.0085	0.00011595	Quinone oxidoreductase-like protein At1g23740 [Source:UniProtKB/TrEMBL;Acc:B6TXY3]
Zm00001d016991	1.0074	1.2254e-78	Zm00001d016991
Zm00001d030153	1.0047	0.00023277	Zm00001d030153
Zm00001d011708	-1.0005	0.00018507	Putative uncharacterized protein [Source:UniProtKB/TrEMBL;Acc:B6UEJ5]
Zm00001d005813	-1.0036	6.3757e-07	TIFY transcription factor [Source:UniProtKB/TrEMBL;Acc:B4F860]
Zm00001d048621	-1.004	3.6066e-08	Zm00001d048621
Zm00001d034112	-1.0041	5.711e-05	Zm00001d034112
Zm00001d013529	-1.0121	0.00012825	Zm00001d013529
Zm00001d029853	-1.0127	3.9972e-29	Zm00001d029853
Zm00001d052354	-1.0128	9.886e-05	Zm00001d052354
Zm00001d004443	-1.0132	8.6161e-11	Mannitol dehydrogenase [Source:UniProtKB/TrEMBL;Acc:B4FJW4]
Zm00001d029820	-1.0173	3.0547e-05	Zm00001d029820
Zm00001d031423	-1.0192	9.1971e-12	Zm00001d031423
Zm00001d053908	-1.0206	5.2005e-116	Zm00001d053908
Zm00001d005687	-1.0212	9.7059e-10	Zm00001d005687
Zm00001d014562	-1.0232	2.1252e-16	Zm00001d014562
Zm00001d007357	-1.0243	7.6238e-08	Transport inhibitor response 1 protein [Source:UniProtKB/TrEMBL;Acc:B4FYV0]
Zm00001d026489	-1.0267	3.9397e-05	Zm00001d026489
Zm00001d027929	-1.0272	1.5325e-07	AP2-EREBP transcription factor [Source:UniProtKB/TrEMBL;Acc:C0PJT2]
Zm00001d026584	-1.0297	3.5696e-06	Zm00001d026584
Zm00001d048799	-1.0318	1.3389e-06	Pistil-specific extensin-like protein [Source:UniProtKB/TrEMBL;Acc:K7TYR5]
Novel00319	-1.033	1.46e-07	prpol [Zea mays]
Zm00001d047492	-1.0351	6.9551e-11	Putative heavy metal transport/detoxification superfamily protein [Source:UniProtKB/TrEMBL;Acc:B8A1E0]
Zm00001d021985	-1.0366	1.5588e-06	Formin-like protein [Source:UniProtKB/TrEMBL;Acc:A0A1D6IIA5]
Zm00001d034453	-1.0369	3.466e-06	Zm00001d034453
Zm00001d046961	-1.0432	4.1012e-09	VQ motif family protein [Source:UniProtKB/TrEMBL;Acc:B6SNC5]
Zm00001d047800	-1.0456	3.2912e-06	Zm00001d047800
Zm00001d044646	-1.0462	6.0862e-13	Zm00001d044646
Zm00001d011969	-1.054	1.8954e-05	NAC domain-containing protein 68 [Source:UniProtKB/TrEMBL;Acc:B6TYL1]
Zm00001d029582	-1.0547	1.4587e-09	Zm00001d029582
Zm00001d002610	-1.0584	3.9856e-06	Zm00001d002610
Zm00001d030163	-1.0594	0.00016841	Zm00001d030163
Zm00001d016928	-1.06	3.5457e-05	Zm00001d016928
Zm00001d024839	-1.0601	3.0941e-05	Glutathione S-transferase 4 [Source:UniProtKB/Swiss-Prot;Acc:P46420]
Zm00001d032036	-1.0605	1.7487e-11	Zm00001d032036
Zm00001d028998	-1.0607	4.7138e-05	Zm00001d028998
Zm00001d047209	-1.062	1.8099e-06	Zm00001d047209
Zm00001d053848	-1.0624	0.00011944	Zm00001d053848
Zm00001d033267	-1.0643	0.00020658	Zm00001d033267
Zm00001d020358	-1.065	9.1666e-06	Ubiquitin-protein ligase [Source:UniProtKB/TrEMBL;Acc:B6SRZ6]
Zm00001d003116	-1.068	3.9985e-06	Zm00001d003116
Zm00001d021221	-1.0683	7.5275e-09	Protein binding protein [Source:UniProtKB/TrEMBL;Acc:B6TJD1]
Zm00001d008816	-1.0689	8.0763e-13	ATP-dependent 6-phosphofructokinase [Source:UniProtKB/TrEMBL;Acc:K7VQP8]
Zm00001d013886	-1.0706	4.0845e-05	Zm00001d013886
Zm00001d042376	-1.0721	0.00010701	Zm00001d042376
Zm00001d039401	-1.0737	2.3064e-10	CID11 [Source:UniProtKB/TrEMBL;Acc:B6TAN7]
Zm00001d018388	-1.0762	5.1606e-08	Zm00001d018388
Zm00001d015053	-1.0777	3.4048e-07	Terpene synthase 2 [Source:UniProtKB/TrEMBL;Acc:Q29VN2]
Zm00001d036532	-1.0801	1.1306e-06	Zm00001d036532
Zm00001d054044	-1.0804	4.0085e-09	Catalase [Source:UniProtKB/TrEMBL;Acc:K7UGM3]
Zm00001d032049	-1.0822	3.1785e-05	12-oxo-phytodienoic acid reductase [Source:UniProtKB/TrEMBL;Acc:Q49HD8]
Zm00001d018973	-1.0833	0.00015741	Auxin-responsive protein [Source:UniProtKB/TrEMBL;Acc:B6SJA9]
Zm00001d036439	-1.0903	9.4916e-09	Arogenate dehydrogenase isoform 2 [Source:UniProtKB/TrEMBL;Acc:B6SS03]
Zm00001d044024	-1.0905	8.504e-07	CTP synthase [Source:UniProtKB/TrEMBL;Acc:A0A1D6NH72]
Zm00001d015186	-1.0953	7.7555e-06	Zm00001d015186
Zm00001d012088	-1.0954	1.9467e-32	Zm00001d012088
Zm00001d005895	-1.0959	2.0785e-05	EF hand family protein [Source:UniProtKB/TrEMBL;Acc:B4G1S0]
Zm00001d020614	-1.0959	5.3603e-22	TIFY25 [Source:UniProtKB/TrEMBL;Acc:C0PFI1]
Zm00001d026457	-1.0962	4.6067e-18	Zm00001d026457
Zm00001d043727	-1.097	4.8642e-08	Zm00001d043727
Zm00001d048358	-1.0973	2.7444e-06	Aconitate hydratase [Source:UniProtKB/TrEMBL;Acc:A0A1D6PJL0]
Zm00001d029126	-1.0978	2.1935e-10	Zm00001d029126
Zm00001d031581	-1.0985	5.1601e-05	Zm00001d031581
Zm00001d007624	-1.1012	7.0838e-05	Zm00001d007624
Zm00001d028386	-1.1016	9.2042e-05	Zm00001d028386
Zm00001d040027	-1.1035	4.0219e-06	Bowman-Birk type wound-induced proteinase inhibitor WIP1 [Source:UniProtKB/TrEMBL;Acc:B4FYK1]
Zm00001d014341	-1.1046	7.0443e-08	Peroxidase [Source:UniProtKB/TrEMBL;Acc:B4FKV6]
Zm00001d039685	-1.1051	4.1835e-41	Zm00001d039685
Zm00001d020947	-1.1091	3.6046e-09	Zm00001d020947
Zm00001d049940	-1.1096	8.7145e-06	Zm00001d049940
Zm00001d029457	-1.1117	4.2648e-05	Zm00001d029457
Zm00001d015513	-1.1155	9.2575e-20	Zm00001d015513
Zm00001d021729	-1.1171	5.2851e-05	Serine/threonine-protein kinase [Source:UniProtKB/TrEMBL;Acc:A0A1D6IEQ3]
Zm00001d011013	-1.1182	8.4125e-05	Calcium pump1 [Source:UniProtKB/TrEMBL;Acc:K7VI72]
Zm00001d004768	-1.1183	6.7842e-06	Zm00001d004768
Zm00001d014669	-1.1197	4.6486e-15	Zm00001d014669
Novel01625	-1.1229	6.0904e-05	unknown [Zea mays]>gi|413949735|gb|AFW82384.1| hypothetical protein ZEAMMB73_531815 [Zea mays]
Zm00001d021775	-1.1246	2.2963e-07	Zm00001d021775
Zm00001d041604	-1.1247	9.0164e-05	BZIP transcription factor [Source:UniProtKB/TrEMBL;Acc:A0A060D700]
Zm00001d054069	-1.1251	0.00015284	Zm00001d054069
Zm00001d019216	-1.1264	3.7011e-09	Zm00001d019216
Zm00001d011131	-1.1287	0.00015823	2C-type protein phosphatase protein [Source:UniProtKB/TrEMBL;Acc:K7VYJ4]
Zm00001d022569	-1.1289	3.028e-31	Zm00001d022569
Zm00001d016708	-1.1349	1.5584e-06	Zm00001d016708
Zm00001d039037	-1.1363	1.641e-12	Mitogen-activated protein kinase [Source:UniProtKB/TrEMBL;Acc:A0A1D6MCY6]
Zm00001d025887	-1.1385	7.0051e-05	Yellow stripe-like transporter 12 [Source:UniProtKB/TrEMBL;Acc:E3UJZ2]
Zm00001d029716	-1.143	2.3603e-08	Zm00001d029716
Zm00001d006860	-1.1443	4.251e-19	Zm00001d006860
Zm00001d025933	-1.1446	7.8123e-05	Zm00001d025933
Zm00001d037681	-1.1452	2.4629e-06	Zm00001d037681
Zm00001d045064	-1.1455	4.0047e-05	Putative MAP kinase family protein [Source:UniProtKB/TrEMBL;Acc:K7V635]
Zm00001d028679	-1.1463	6.7021e-09	Protein binding protein [Source:UniProtKB/TrEMBL;Acc:B6SRU0]
Zm00001d039670	-1.1508	2.7381e-07	Phospholipase D [Source:UniProtKB/TrEMBL;Acc:C0HFU7]
Zm00001d027533	-1.156	3.4225e-05	Zm00001d027533
Zm00001d042717	-1.1568	2.3013e-05	Zm00001d042717
Zm00001d016911	-1.1634	7.0477e-09	Zm00001d016911
Zm00001d026018	-1.1681	5.3662e-06	CDPK protein [Source:UniProtKB/TrEMBL;Acc:C3UZ61]
Zm00001d003850	-1.1704	2.5015e-25	Zm00001d003850
Zm00001d045972	-1.173	7.6687e-06	Glycosyltransferase [Source:UniProtKB/TrEMBL;Acc:K7VUB5]
Zm00001d028948	-1.174	1.3197e-18	Zm00001d028948
Zm00001d044156	-1.176	3.7652e-05	Zm00001d044156
Zm00001d010520	-1.1767	9.2212e-05	Zm00001d010520
Zm00001d035157	-1.1768	5.2089e-28	Zm00001d035157
Zm00001d046952	-1.1774	2.4893e-66	Metallopeptidase [Source:UniProtKB/TrEMBL;Acc:B4FA57]
Zm00001d023664	-1.1801	3.8658e-10	ABA-responsive protein [Source:UniProtKB/TrEMBL;Acc:K7TFB6]
Zm00001d002762	-1.1814	8.6185e-09	AP2-EREBP transcription factor [Source:UniProtKB/TrEMBL;Acc:A0A060D6Q9]
Zm00001d043795	-1.1817	1.3295e-18	Zm00001d043795
Zm00001d016982	-1.184	7.2936e-19	Zm00001d016982
Zm00001d011720	-1.1853	1.4936e-07	Zm00001d011720
Zm00001d029723	-1.1877	1.0029e-07	Mu-crystallin [Source:UniProtKB/TrEMBL;Acc:B6TIJ1]
Zm00001d046263	-1.1891	2.3703e-05	Zm00001d046263
Zm00001d036293	-1.1918	1.0435e-22	Zm00001d036293
Zm00001d036831	-1.193	1.9909e-13	Zm00001d036831
Zm00001d022420	-1.1937	4.4736e-26	Stress responsive protein [Source:UniProtKB/TrEMBL;Acc:B6TF92]
Zm00001d010945	-1.198	3.4461e-05	Zm00001d010945
Zm00001d035447	-1.1986	1.2124e-21	Zm00001d035447
Zm00001d037949	-1.199	1.0418e-08	2C-type protein phosphatase protein [Source:UniProtKB/TrEMBL;Acc:C0PLV7]
Zm00001d042993	-1.2003	6.2392e-06	Zm00001d042993
Zm00001d020396	-1.2004	2.0606e-37	Zm00001d020396
Zm00001d033004	-1.2021	5.3008e-06	Zm00001d033004
Zm00001d015477	-1.2045	1.4373e-06	Zm00001d015477
Zm00001d013825	-1.2048	5.4997e-07	Zm00001d013825
Zm00001d007280	-1.2064	3.2178e-06	Zm00001d007280
Zm00001d017152	-1.2077	4.1372e-13	Endochitinase PR4 [Source:UniProtKB/TrEMBL;Acc:B6TT00]
Zm00001d017761	-1.2112	0.00012732	Zm00001d017761
Zm00001d039416	-1.2124	0.0001686	Zm00001d039416
Zm00001d006711	-1.2145	2.7815e-06	Rhodopsin [Source:UniProtKB/TrEMBL;Acc:B6SHT2]
Zm00001d009631	-1.2185	2.8183e-05	CTP synthase [Source:UniProtKB/TrEMBL;Acc:K7VDM7]
Zm00001d027593	-1.2194	7.6195e-14	Zm00001d027593
Zm00001d032209	-1.2197	5.3247e-06	Zm00001d032209
Zm00001d048680	-1.2237	5.7534e-08	Zm00001d048680
Zm00001d035925	-1.2275	2.6114e-07	6-phosphogluconate dehydrogenase, decarboxylating [Source:UniProtKB/TrEMBL;Acc:A0A1D6LJP0]
Zm00001d044604	-1.2296	6.1724e-19	Zm00001d044604
Zm00001d030832	-1.23	1.1546e-05	Zm00001d030832
Zm00001d012103	-1.2334	1.4471e-05	Fructose-bisphosphate aldolase [Source:UniProtKB/TrEMBL;Acc:B4FWP0]
Zm00001d008573	-1.2366	2.4425e-06	Calmodulin protein 2, touch-induced [Source:UniProtKB/TrEMBL;Acc:K7UU06]
Zm00001d019936	-1.24	7.3588e-06	Heavy metal-associated domain containing protein [Source:UniProtKB/TrEMBL;Acc:B4FT05]
Novel01334	-1.242	4.1529e-05	uncharacterized protein LOC100383658 [Zea mays]>gi|224031589|gb|ACN34870.1| unknown [Zea mays]
Zm00001d030993	-1.2424	0.00010315	Auxin-responsive protein [Source:UniProtKB/TrEMBL;Acc:A0A1D6KFH8]
Zm00001d011610	-1.2437	3.1909e-08	Zm00001d011610
Zm00001d043083	-1.2447	1.8321e-05	Putative auxin efflux carrier-like protein PINY [Source:UniProtKB/TrEMBL;Acc:I3RWW3]
Zm00001d019850	-1.2461	2.0198e-05	Fatty acyl-CoA reductase [Source:UniProtKB/TrEMBL;Acc:C4J2V6]
Zm00001d047554	-1.2469	7.0923e-07	GRAB2 protein [Source:UniProtKB/TrEMBL;Acc:B6SUI0]
Zm00001d022239	-1.2473	0.00014153	Zm00001d022239
Zm00001d034461	-1.2494	6.639e-06	Zm00001d034461
Zm00001d050899	-1.2527	0.00011435	Cell number regulator 2, mRNA [Source:UniProtKB/TrEMBL;Acc:K7U5L1]
Zm00001d007609	-1.253	1.7382e-09	Zinc finger, C3HC4 type family protein [Source:UniProtKB/TrEMBL;Acc:B4FAG4]
Zm00001d010478	-1.2554	0.00026835	Peroxisomal carrier protein [Source:UniProtKB/TrEMBL;Acc:B4FBM4]
Zm00001d011938	-1.2569	5.9423e-27	Zm00001d011938
Zm00001d006217	-1.2573	7.3959e-05	Serine/threonine-protein kinase NAK [Source:UniProtKB/TrEMBL;Acc:B6STX9]
Zm00001d042767	-1.2592	1.8253e-10	Zm00001d042767
Zm00001d035132	-1.2633	0.00026668	Zm00001d035132
Zm00001d049061	-1.2665	1.4224e-18	Zm00001d049061
Zm00001d003114	-1.2691	0.00026229	Zm00001d003114
Zm00001d012289	-1.27	0.00021621	Transposon protein Mutator sub-class [Source:UniProtKB/TrEMBL;Acc:K7VN54]
Zm00001d042276	-1.272	0.00027764	Zm00001d042276
Zm00001d051511	-1.2727	2.2629e-09	PLATZ transcription factor [Source:UniProtKB/TrEMBL;Acc:K7UYB0]
Zm00001d049179	-1.2732	3.4684e-09	Zm00001d049179
Zm00001d052875	-1.2741	0.00025131	Zm00001d052875
Zm00001d049554	-1.2759	7.7687e-08	Zm00001d049554
Zm00001d038280	-1.2789	1.5051e-07	Zm00001d038280
Zm00001d005699	-1.2797	2.0588e-05	Zm00001d005699
Zm00001d010171	-1.2811	2.5247e-15	Soluble inorganic pyrophosphatase [Source:UniProtKB/TrEMBL;Acc:B4FCR7]
Zm00001d021952	-1.2833	5.8874e-05	Zm00001d021952
Zm00001d001907	-1.2862	0.00015758	Zm00001d001907
Zm00001d012909	-1.2866	4.7563e-08	Zm00001d012909
Zm00001d036103	-1.2891	5.0059e-07	Zm00001d036103
Zm00001d035926	-1.2897	4.0502e-05	Zm00001d035926
Zm00001d011543	-1.2899	3.416e-05	Grx_I1-glutaredoxin subgroup III [Source:UniProtKB/TrEMBL;Acc:K7W064]
Zm00001d022154	-1.2917	2.1416e-25	Ring-H2 zinc finger protein [Source:UniProtKB/TrEMBL;Acc:Q5GAQ1]
Zm00001d046005	-1.2965	8.7597e-08	Zm00001d046005
Zm00001d029366	-1.3041	4.3685e-19	Zm00001d029366
Zm00001d041481	-1.3048	2.5881e-08	Patatin [Source:UniProtKB/TrEMBL;Acc:A0A1D6MWD7]
Zm00001d022264	-1.3058	3.2164e-06	Hydrophobic protein LTI6A [Source:UniProtKB/TrEMBL;Acc:B4FFP9]
Zm00001d047969	-1.3121	0.00029374	Putative PHD zinc finger and DUF1423 domain containing family protein [Source:UniProtKB/TrEMBL;Acc:C0HG08]
Zm00001d047801	-1.3148	0.00010235	Zm00001d047801
Zm00001d044826	-1.3159	1.6594e-14	Aquaporin NIP2-3 [Source:UniProtKB/TrEMBL;Acc:K7VQI5]
Zm00001d038780	-1.3171	2.9135e-06	Zm00001d038780
Zm00001d005726	-1.3196	1.1233e-14	Zm00001d005726
Zm00001d026447	-1.3242	4.9242e-13	Zm00001d026447
Zm00001d003309	-1.3259	6.1109e-12	Amine oxidase [Source:UniProtKB/TrEMBL;Acc:A0A096SGQ3]
Zm00001d028690	-1.326	9.9209e-11	Zm00001d028690
Zm00001d027449	-1.328	1.5345e-06	Zm00001d027449
Zm00001d039492	-1.328	6.0489e-16	Zm00001d039492
Zm00001d028931	-1.3306	1.1787e-15	Hexosyltransferase [Source:UniProtKB/TrEMBL;Acc:B4G0Z8]
Zm00001d053715	-1.3323	0.00016385	Glycosyltransferase [Source:UniProtKB/TrEMBL;Acc:K7URK6]
Zm00001d053926	-1.3345	2.1155e-15	EF-hand Ca2+-binding protein CCD1 [Source:UniProtKB/TrEMBL;Acc:B6T0B8]
Zm00001d026490	-1.3348	2.142e-61	Plasma membrane ATPase [Source:UniProtKB/TrEMBL;Acc:A0A1D6JGC8]
Zm00001d043652	-1.3368	8.785e-06	Zm00001d043652
Zm00001d022181	-1.3386	2.1554e-29	Phospho-2-dehydro-3-deoxyheptonate aldolase [Source:UniProtKB/TrEMBL;Acc:B6TUB8]
Zm00001d017397	-1.3394	0.00024036	Zm00001d017397
Zm00001d023694	-1.3399	5.1664e-69	Zm00001d023694
Zm00001d043043	-1.3413	0.00015889	Zm00001d043043
Zm00001d034781	-1.3435	5.779e-09	Serine/threonine-protein kinase [Source:UniProtKB/TrEMBL;Acc:A0A1D6LBB2]
Zm00001d006619	-1.3438	0.0001856	Zm00001d006619
Zm00001d033292	-1.3449	1.2548e-17	Zm00001d033292
Zm00001d035462	-1.345	1.3313e-10	Zm00001d035462
Zm00001d027893	-1.346	5.5289e-13	Lipoxygenase [Source:UniProtKB/TrEMBL;Acc:A0A1D6JQE9]
Zm00001d042634	-1.35	2.5103e-08	Zm00001d042634
Zm00001d028949	-1.3509	1.2341e-40	Non-specific serine/threonine protein kinase [Source:UniProtKB/TrEMBL;Acc:B5AU21]
Zm00001d049954	-1.3512	1.197e-08	Zm00001d049954
Zm00001d027613	-1.354	2.8747e-55	Zm00001d027613
Zm00001d006903	-1.3554	4.3876e-12	Zm00001d006903
Zm00001d010632	-1.3631	0.00022396	Zm00001d010632
Zm00001d043205	-1.3643	2.5794e-09	Zm00001d043205
Zm00001d018421	-1.3671	5.2115e-05	C2C2-GATA transcription factor [Source:UniProtKB/TrEMBL;Acc:A0A060D417]
Zm00001d007616	-1.3673	8.0606e-06	Patatin [Source:UniProtKB/TrEMBL;Acc:A0A1D6F7L4]
Zm00001d030032	-1.3697	2.656e-11	PLATZ transcription factor [Source:UniProtKB/TrEMBL;Acc:B4FJ79]
Zm00001d006900	-1.372	1.2656e-07	Phospho-2-dehydro-3-deoxyheptonate aldolase [Source:UniProtKB/TrEMBL;Acc:A0A1D6F1X1]
Zm00001d016783	-1.3723	8.4095e-09	Zm00001d016783
Zm00001d031127	-1.3757	0.00019695	Zm00001d031127
Zm00001d006489	-1.3774	9.2177e-05	Zm00001d006489
Zm00001d039513	-1.3795	1.0293e-28	Auxin-responsive protein [Source:UniProtKB/TrEMBL;Acc:B4G221]
Zm00001d028465	-1.3798	1.1968e-07	Zm00001d028465
Zm00001d006034	-1.3805	6.9911e-09	Zm00001d006034
Zm00001d012212	-1.3812	2.1792e-05	Zm00001d012212
Zm00001d033730	-1.3824	1.0611e-10	Zm00001d033730
Zm00001d010956	-1.3835	6.098e-07	Zm00001d010956
Zm00001d049860	-1.3835	2.7927e-36	NAC domain-containing protein 68 [Source:UniProtKB/TrEMBL;Acc:B6U0Z1]
Zm00001d021119	-1.3836	1.5423e-42	Zm00001d021119
Zm00001d026460	-1.3844	7.366e-05	Glycosyltransferases [Source:UniProtKB/TrEMBL;Acc:A0A1D6JG22]
Zm00001d012325	-1.3882	4.067e-06	Zm00001d012325
Zm00001d012402	-1.3885	0.00010148	Zm00001d012402
Zm00001d002673	-1.3912	2.4367e-06	Zm00001d002673
Zm00001d015589	-1.3941	2.5177e-06	Zm00001d015589
Zm00001d053569	-1.3945	6.7224e-05	Zm00001d053569
Zm00001d038712	-1.3952	4.6364e-11	Zm00001d038712
Zm00001d017079	-1.3971	1.1452e-10	Orphans transcription factor [Source:UniProtKB/TrEMBL;Acc:C0P4L2]
Zm00001d024587	-1.3994	5.0121e-19	Zm00001d024587
Zm00001d010234	-1.4	0.00020627	Zm00001d010234
Zm00001d034072	-1.4002	5.0212e-11	UDP-glucose 6-dehydrogenase [Source:UniProtKB/TrEMBL;Acc:B6T9P0]
Zm00001d022139	-1.4018	6.336e-22	TIFY27 [Source:UniProtKB/TrEMBL;Acc:B4FQE1]
Zm00001d037619	-1.4043	4.7021e-05	Zm00001d037619
Zm00001d046454	-1.4063	8.8253e-16	Acyl-[acyl-carrier-protein] hydrolase [Source:UniProtKB/TrEMBL;Acc:B4G1B1]
Zm00001d038288	-1.4085	6.041e-12	Zm00001d038288
Zm00001d010075	-1.4126	3.2071e-08	Zm00001d010075
Zm00001d013245	-1.4129	1.7921e-05	UDP-glucose 6-dehydrogenase [Source:UniProtKB/TrEMBL;Acc:B7ZYX8]
Zm00001d026703	-1.4129	0.00025619	Zm00001d026703
Zm00001d018839	-1.4132	4.2302e-54	Zm00001d018839
Zm00001d011133	-1.4166	3.5455e-08	Zm00001d011133
Zm00001d008546	-1.4186	6.8897e-33	AP2-EREBP transcription factor [Source:UniProtKB/TrEMBL;Acc:K7UQ19]
Zm00001d019060	-1.4207	7.9421e-44	Zm00001d019060
Zm00001d030028	-1.4207	7.2018e-12	Zm00001d030028
Zm00001d002540	-1.4248	8.9408e-07	Zm00001d002540
Zm00001d026665	-1.4248	1.7869e-12	Zm00001d026665
Zm00001d032688	-1.4258	1.2931e-25	Zm00001d032688
Zm00001d045206	-1.4269	4.5441e-08	Zm00001d045206
Zm00001d024499	-1.4271	2.189e-50	Zm00001d024499
Zm00001d038618	-1.4271	1.1612e-28	Zm00001d038618
Zm00001d034237	-1.4356	1.2056e-06	Zm00001d034237
Zm00001d049597	-1.4379	9.838e-05	Zm00001d049597
Zm00001d020639	-1.4404	5.6308e-05	Zm00001d020639
Zm00001d046574	-1.4421	2.7474e-05	Zm00001d046574
Zm00001d017649	-1.4436	3.9926e-06	Zm00001d017649
Zm00001d027499	-1.4436	1.1924e-05	Acyl-activating enzyme 11 [Source:UniProtKB/TrEMBL;Acc:B6SV29]
Zm00001d008911	-1.4437	0.00028541	Zm00001d008911
Zm00001d038862	-1.4439	1.3305e-16	Cytokinin riboside 5'-monophosphate phosphoribohydrolase [Source:UniProtKB/TrEMBL;Acc:C0P5X3]
Zm00001d032869	-1.444	0.00020235	Zm00001d032869
Zm00001d042961	-1.444	1.2424e-05	Zm00001d042961
Zm00001d006879	-1.4475	3.0798e-05	Zm00001d006879
Zm00001d052060	-1.4479	7.0758e-34	Zm00001d052060
Zm00001d005969	-1.4485	1.0519e-05	Zm00001d005969
Zm00001d051156	-1.4514	5.0593e-17	Putative phosphoenolpyruvate carboxylase kinase family protein [Source:UniProtKB/TrEMBL;Acc:K7UX58]
Zm00001d033623	-1.4523	2.6085e-36	Zm00001d033623
Zm00001d025761	-1.4526	1.0505e-06	Zm00001d025761
Zm00001d050011	-1.4549	2.2805e-05	Zm00001d050011
Zm00001d044495	-1.4594	3.2836e-08	Zm00001d044495
Zm00001d018305	-1.4633	3.2093e-08	Zm00001d018305
Zm00001d053138	-1.4636	1.4323e-12	Zm00001d053138
Zm00001d048021	-1.4655	3.2754e-74	Putative cytochrome P450 superfamily protein [Source:UniProtKB/TrEMBL;Acc:C0P4G2]
Zm00001d033931	-1.4664	2.1248e-05	Alcohol dehydrogenase 1 [Source:UniProtKB/TrEMBL;Acc:Q43264]
Zm00001d038843	-1.4667	2.5198e-14	WRKY transcription factor [Source:UniProtKB/TrEMBL;Acc:K7V714]
Zm00001d014796	-1.4679	6.3397e-11	Zm00001d014796
Zm00001d044159	-1.4687	1.8595e-05	Cytochrome P450 monooxygenase CYP72A5 [Source:UniProtKB/TrEMBL;Acc:Q8LGM8]
Zm00001d021955	-1.4716	1.6912e-21	Zm00001d021955
Zm00001d006330	-1.4724	7.1348e-07	Zm00001d006330
Zm00001d002266	-1.4743	5.4202e-38	Zm00001d002266
Zm00001d034944	-1.4803	8.7216e-08	Zm00001d034944
Zm00001d030989	-1.4822	5.1214e-06	Zm00001d030989
Zm00001d028995	-1.4829	1.9253e-16	Zm00001d028995
Zm00001d043253	-1.4839	3.1925e-07	Serine/threonine-protein kinase [Source:UniProtKB/TrEMBL;Acc:A0A096T7Z1]
Zm00001d013326	-1.487	5.3448e-25	Zm00001d013326
Zm00001d035166	-1.4884	0.0002071	Zm00001d035166
Zm00001d008923	-1.4903	1.9241e-06	Zm00001d008923
Zm00001d000403	-1.4906	1.9637e-06	Zm00001d000403
Zm00001d013185	-1.4983	1.1601e-06	Zm00001d013185
Zm00001d001879	-1.4985	9.1609e-11	Auxin response factor [Source:UniProtKB/TrEMBL;Acc:A0A1D6DTV9]
Zm00001d019358	-1.5016	2.3781e-19	B12D protein [Source:UniProtKB/TrEMBL;Acc:B6T2Z0]
Zm00001d017547	-1.5035	8.1225e-73	Zm00001d017547
Zm00001d032475	-1.5036	6.3031e-15	Zm00001d032475
Zm00001d024843	-1.5071	1.1722e-12	Acc oxidase [Source:UniProtKB/TrEMBL;Acc:Q6JN55]
Zm00001d031741	-1.5077	2.5418e-34	Zm00001d031741
Zm00001d005351	-1.509	1.8947e-14	Arogenate dehydratase [Source:UniProtKB/TrEMBL;Acc:A0A1D6ELY8]
Zm00001d053996	-1.5105	3.1963e-14	CASP-like protein [Source:UniProtKB/TrEMBL;Acc:A0A1D6QU75]
Zm00001d037610	-1.5106	0.00019418	Zm00001d037610
Zm00001d038447	-1.5119	3.5441e-05	Zm00001d038447
Zm00001d019117	-1.5126	1.4203e-24	Zm00001d019117
Zm00001d012900	-1.5127	9.1888e-10	Cell number regulator 10 [Source:UniProtKB/Swiss-Prot;Acc:D9HP26]
Zm00001d000408	-1.5143	7.362e-17	Zm00001d000408
Zm00001d038907	-1.5154	2.0084e-08	Zm00001d038907
Zm00001d049091	-1.5218	6.4257e-21	Zm00001d049091
Zm00001d020623	-1.5219	0.00016186	Zm00001d020623
Zm00001d024852	-1.5252	1.0437e-07	1-aminocyclopropane-1-carboxylic acid oxidase [Source:UniProtKB/TrEMBL;Acc:K7TMR8]
Zm00001d039052	-1.526	3.3301e-07	Zm00001d039052
Zm00001d013635	-1.5288	2.1927e-13	Zm00001d013635
Zm00001d053181	-1.5289	1.1722e-05	Zm00001d053181
Zm00001d047582	-1.532	1.7472e-72	Hexosyltransferase [Source:UniProtKB/TrEMBL;Acc:Q7XYY1]
Zm00001d046591	-1.5324	3.3284e-05	Zm00001d046591
Zm00001d012585	-1.5347	3.4073e-05	Putative AP2/EREBP transcription factor superfamily protein [Source:UniProtKB/TrEMBL;Acc:K7W3W6]
Zm00001d011845	-1.537	9.3731e-14	NADPH quinone oxidoreductase 2 [Source:UniProtKB/TrEMBL;Acc:B4FWN1]
Zm00001d048165	-1.5401	1.0988e-40	Zm00001d048165
Zm00001d013465	-1.5433	4.7444e-13	Dwarf plant9 [Source:UniProtKB/TrEMBL;Acc:Q06F07]
Zm00001d001915	-1.5449	6.0464e-15	Zm00001d001915
Zm00001d034601	-1.5471	6.683e-38	NAC domain-containing protein 67 [Source:UniProtKB/TrEMBL;Acc:B5A4B4]
Zm00001d035775	-1.5525	6.0146e-12	Phospholipid-transporting ATPase [Source:UniProtKB/TrEMBL;Acc:A0A1D6LIS4]
Zm00001d042786	-1.5581	4.0266e-14	Zm00001d042786
Zm00001d038852	-1.5597	1.803e-07	Zm00001d038852
Zm00001d044622	-1.5609	2.7294e-06	Zm00001d044622
Zm00001d047758	-1.562	3.8004e-13	Mitogen-activated protein kinase [Source:UniProtKB/TrEMBL;Acc:B4FG60]
Zm00001d020808	-1.5629	4.7302e-18	Peroxidase [Source:UniProtKB/TrEMBL;Acc:A0A1D6I6C2]
Zm00001d042107	-1.5629	5.859e-07	Zm00001d042107
Zm00001d046945	-1.567	1.0112e-07	Zm00001d046945
Zm00001d040621	-1.5716	0.0002767	Zm00001d040621
Zm00001d027423	-1.5742	2.7386e-06	Zm00001d027423
Zm00001d042811	-1.575	6.7544e-08	Zm00001d042811
Zm00001d038165	-1.5763	4.1136e-16	Zm00001d038165
Zm00001d044291	-1.5763	2.9683e-06	Zm00001d044291
Zm00001d029371	-1.5766	0.00014517	Trehalose 6-phosphate phosphatase [Source:UniProtKB/TrEMBL;Acc:B4FST3]
Zm00001d013210	-1.5792	3.7668e-09	Zm00001d013210
Zm00001d049766	-1.5802	0.00025286	Zm00001d049766
Zm00001d032295	-1.5836	2.3115e-23	Zm00001d032295
Zm00001d026121	-1.5844	1.7561e-07	Amino acid transport protein [Source:UniProtKB/TrEMBL;Acc:K7TMV8]
Zm00001d047447	-1.5845	6.8897e-08	Phosphoinositide phospholipase C [Source:UniProtKB/TrEMBL;Acc:K7VZB3]
Zm00001d044921	-1.5898	3.6668e-14	Gibberellin receptor GID1L2 [Source:UniProtKB/TrEMBL;Acc:K7W544]
Zm00001d033174	-1.5956	3.4645e-22	Zm00001d033174
Zm00001d030172	-1.5971	2.729e-06	Zm00001d030172
Zm00001d031662	-1.5986	5.851e-08	Zm00001d031662
Zm00001d051505	-1.6011	0.00028442	Transposon protein [Source:UniProtKB/TrEMBL;Acc:K7U370]
Zm00001d010759	-1.6016	8.2788e-05	DNA-binding WRKY [Source:UniProtKB/TrEMBL;Acc:K7V1C3]
Zm00001d042437	-1.6022	6.7918e-06	Zm00001d042437
Zm00001d037354	-1.6027	4.899e-07	Zm00001d037354
Zm00001d038221	-1.6048	5.5157e-05	NAC protein [Source:UniProtKB/TrEMBL;Acc:B4FJN5]
Zm00001d034388	-1.6056	9.704e-17	Zm00001d034388
Zm00001d016948	-1.6066	4.917e-05	Zm00001d016948
Zm00001d020834	-1.6068	1.0867e-09	Zm00001d020834
Zm00001d003669	-1.6163	2.2066e-08	Zm00001d003669
Zm00001d014722	-1.6169	1.388e-15	Zm00001d014722
Zm00001d047955	-1.6207	6.2189e-17	Stress inducible protein coi6.1 [Source:UniProtKB/TrEMBL;Acc:C4J684]
Zm00001d024778	-1.6244	2.7793e-25	NaCl stress protein1 [Source:UniProtKB/TrEMBL;Acc:C0HIJ6]
Zm00001d001849	-1.625	6.713e-06	Zm00001d001849
Zm00001d024853	-1.6252	9.9714e-13	Acc oxidase [Source:UniProtKB/TrEMBL;Acc:K7U1L9]
Zm00001d044104	-1.6277	7.4395e-07	Zm00001d044104
Zm00001d012527	-1.6292	1.6233e-07	NAC transcription factor [Source:UniProtKB/TrEMBL;Acc:K7W3P2]
Zm00001d021788	-1.6313	2.0781e-84	Elongation factor 1-alpha [Source:UniProtKB/TrEMBL;Acc:B6TWN7]
Zm00001d045202	-1.6322	9.2999e-10	Zm00001d045202
Zm00001d038860	-1.6324	2.9046e-38	Zm00001d038860
Zm00001d045568	-1.6333	0.00011403	Putative RING zinc finger domain superfamily protein [Source:UniProtKB/TrEMBL;Acc:B6TYA1]
Zm00001d051420	-1.6359	1.2192e-09	Dehydrin [Source:UniProtKB/TrEMBL;Acc:C4J477]
Zm00001d053518	-1.6371	1.0402e-07	Putative leucine-rich repeat protein kinase family protein [Source:UniProtKB/TrEMBL;Acc:K7UA72]
Zm00001d038291	-1.6406	2.1604e-06	Zm00001d038291
Zm00001d025141	-1.6422	1.6983e-09	BHLH transcription factor [Source:UniProtKB/TrEMBL;Acc:C0PEI4]
Zm00001d010197	-1.6445	1.6529e-10	Amidophosphoribosyltransferase [Source:UniProtKB/TrEMBL;Acc:K7VV41]
Zm00001d053859	-1.6476	1.1391e-13	Ethylene-responsive transcription factor 3 [Source:UniProtKB/TrEMBL;Acc:B6TLY6]
Zm00001d003742	-1.648	2.017e-05	Zm00001d003742
Zm00001d000112	-1.6484	2.7468e-11	Putative NAC domain transcription factor superfamily protein [Source:UniProtKB/TrEMBL;Acc:K7U564]
Zm00001d033957	-1.6546	4.518e-25	Zm00001d033957
Zm00001d048789	-1.6573	3.8377e-09	Zm00001d048789
Zm00001d039437	-1.6647	4.7994e-15	Zm00001d039437
Zm00001d039575	-1.6665	3.1642e-14	Zm00001d039575
Zm00001d029969	-1.6689	0.00017574	PRA1 family protein [Source:UniProtKB/TrEMBL;Acc:A0A096T1S9]
Zm00001d020787	-1.6711	4.2586e-06	Zm00001d020787
Zm00001d011735	-1.6739	2.1337e-10	Zm00001d011735
Zm00001d021288	-1.676	2.1548e-07	Zm00001d021288
Zm00001d042211	-1.6775	9.9934e-10	Zm00001d042211
Zm00001d047025	-1.6803	1.2272e-10	Zm00001d047025
Zm00001d042055	-1.6817	2.4111e-05	Zm00001d042055
Zm00001d022421	-1.6823	6.8387e-40	Zm00001d022421
Zm00001d049201	-1.6847	9.1679e-12	Zm00001d049201
Zm00001d042665	-1.6928	1.2166e-07	Zm00001d042665
Zm00001d001766	-1.7007	2.3024e-36	Zm00001d001766
Zm00001d003852	-1.7019	7.0003e-07	Zm00001d003852
Zm00001d028785	-1.7035	2.458e-06	Zm00001d028785
Zm00001d006759	-1.7064	2.6071e-06	Zm00001d006759
Zm00001d017060	-1.7089	3.5263e-05	Zm00001d017060
Zm00001d026597	-1.7098	5.188e-11	Zm00001d026597
Zm00001d005826	-1.7103	7.0467e-06	Zm00001d005826
Zm00001d031725	-1.7157	3.7242e-16	Zm00001d031725
Zm00001d008370	-1.7258	4.4537e-09	Putative geranylgeranyl pyrophosphate synthase 3 [Source:UniProtKB/TrEMBL;Acc:C5G5X5]
Zm00001d039858	-1.7265	4.0068e-06	Zm00001d039858
Zm00001d006688	-1.7299	2.4217e-05	Zm00001d006688
Zm00001d002434	-1.731	2.796e-06	Ubiquinol oxidase [Source:UniProtKB/TrEMBL;Acc:A0A1D6E0Q4]
Zm00001d028649	-1.7327	3.3848e-06	Zm00001d028649
Zm00001d047060	-1.7385	5.6615e-05	Zm00001d047060
Zm00001d010961	-1.7425	7.0077e-05	Putative CRINKLY4-like receptor protein kinase family protein [Source:UniProtKB/TrEMBL;Acc:K7V5R5]
Zm00001d002782	-1.7438	0.00025677	Trihelix transcription factor [Source:UniProtKB/TrEMBL;Acc:B6TUK0]
Zm00001d002759	-1.7441	8.5614e-69	Zm00001d002759
Zm00001d028711	-1.7482	1.175e-06	Mitogen-activated protein kinase [Source:UniProtKB/TrEMBL;Acc:B4FN55]
Zm00001d000424	-1.7483	9.197e-05	Zm00001d000424
Zm00001d022130	-1.7622	1.5918e-22	Zm00001d022130
Zm00001d039324	-1.7631	0.00016174	Zm00001d039324
Zm00001d031971	-1.7664	4.871e-29	Zm00001d031971
Zm00001d053695	-1.7685	8.226e-05	Protein kinase [Source:UniProtKB/TrEMBL;Acc:B6SWT1]
Zm00001d021946	-1.7686	8.8865e-05	Zm00001d021946
Novel00629	-1.7694	6.1831e-06
Zm00001d020589	-1.7698	3.2547e-13	Zm00001d020589
Zm00001d005392	-1.7723	2.5163e-14	Zm00001d005392
Zm00001d043800	-1.7797	8.3414e-09	Zm00001d043800
Zm00001d053215	-1.7828	1.7723e-05	Zm00001d053215
Zm00001d028752	-1.7837	6.931e-05	2C-type protein phosphatase protein [Source:UniProtKB/TrEMBL;Acc:A3F4K2]
Zm00001d036880	-1.7848	2.3953e-14	Zm00001d036880
Zm00001d036650	-1.7877	3.5629e-11	Zm00001d036650
Zm00001d051163	-1.7959	2.9984e-13	Phenylalanine ammonia-lyase [Source:UniProtKB/TrEMBL;Acc:B4FW68]
Zm00001d052520	-1.7969	8.918e-05	Zm00001d052520
Zm00001d031454	-1.7988	7.6907e-08	Zm00001d031454
Zm00001d048417	-1.799	1.4079e-11	Zm00001d048417
Zm00001d027519	-1.801	2.2715e-18	Zm00001d027519
Zm00001d052962	-1.8039	4.1186e-10	Putative RING zinc finger domain superfamily protein [Source:UniProtKB/TrEMBL;Acc:K7U4U8]
Zm00001d039997	-1.805	2.6208e-07	Zm00001d039997
Zm00001d042453	-1.8068	6.4982e-28	Fructose-bisphosphate aldolase [Source:UniProtKB/TrEMBL;Acc:B4FAL9]
Zm00001d044253	-1.8082	5.6479e-23	Calmodulin binding protein [Source:UniProtKB/TrEMBL;Acc:B6SPC3]
Zm00001d044106	-1.8104	2.9688e-17	Glycosyltransferase [Source:UniProtKB/TrEMBL;Acc:A0A1D6NHS9]
Zm00001d011076	-1.8124	0.00013922	Zm00001d011076
Zm00001d052122	-1.8124	5.7613e-06	Zm00001d052122
Zm00001d038087	-1.8205	1.2125e-05	Zm00001d038087
Zm00001d014984	-1.8214	1.4128e-05	Glycerol-3-phosphate acyltransferase 8 [Source:UniProtKB/TrEMBL;Acc:B6SRR0]
Zm00001d028574	-1.8241	1.1966e-09	2C-type protein phosphatase protein [Source:UniProtKB/TrEMBL;Acc:A0A075T3H0]
Zm00001d042826	-1.8286	8.8745e-09	Zm00001d042826
Zm00001d046318	-1.8352	3.2244e-09	Putative FAD-binding Berberine family protein [Source:UniProtKB/TrEMBL;Acc:K7VHU9]
Zm00001d053394	-1.8361	9.4815e-07	Zm00001d053394
Zm00001d052653	-1.8385	3.5237e-19	Zm00001d052653
Zm00001d009709	-1.8393	1.4015e-16	Zm00001d009709
Zm00001d048044	-1.8395	0.00011921	Putative NAC domain transcription factor superfamily protein [Source:UniProtKB/TrEMBL;Acc:K7WFQ8]
Zm00001d033316	-1.8421	3.1225e-14	Non-specific serine/threonine protein kinase [Source:UniProtKB/TrEMBL;Acc:C0PGH5]
Zm00001d034069	-1.8453	1.5104e-12	Zm00001d034069
Zm00001d003712	-1.8488	1.0605e-91	Zm00001d003712
Zm00001d015623	-1.849	8.5871e-06	Glycosyltransferase [Source:UniProtKB/TrEMBL;Acc:B6TZ09]
Zm00001d002564	-1.8551	1.8332e-09	Zm00001d002564
Zm00001d012456	-1.8553	1.2741e-13	Zm00001d012456
Zm00001d045785	-1.8571	1.1716e-08	Zm00001d045785
Zm00001d005823	-1.8578	2.5519e-05	Flavonoid 3-monooxygenase [Source:UniProtKB/TrEMBL;Acc:B6SSX8]
Zm00001d046865	-1.8633	3.7738e-16	Zm00001d046865
Zm00001d010079	-1.8707	4.5549e-71	Zm00001d010079
Zm00001d003068	-1.8764	1.6995e-13	Calcium-dependent protein kinase 2 [Source:UniProtKB/TrEMBL;Acc:B4FZS4]
Zm00001d040067	-1.8786	2.9082e-09	Zm00001d040067
Zm00001d024763	-1.8793	5.4385e-07	3-N-debenzoyl-2-deoxytaxol N-benzoyltransferase [Source:UniProtKB/TrEMBL;Acc:B4G029]
Zm00001d034782	-1.8793	1.3958e-07	Ammonium transporter [Source:UniProtKB/TrEMBL;Acc:A0A1D6LBB3]
Zm00001d004138	-1.8843	1.4902e-17	Zm00001d004138
Zm00001d042768	-1.8929	2.261e-05	Zm00001d042768
Zm00001d031131	-1.8935	6.671e-07	Zm00001d031131
Zm00001d000294	-1.8958	1.6051e-18	Zm00001d000294
Zm00001d013810	-1.8984	1.0106e-06	Protein DETOXIFICATION [Source:UniProtKB/TrEMBL;Acc:A0A1D6GMC9]
Zm00001d005888	-1.9006	5.2714e-11	HSF transcription factor [Source:UniProtKB/TrEMBL;Acc:A0A060D7C8]
Zm00001d014116	-1.9009	1.4008e-22	Zm00001d014116
Zm00001d051754	-1.9022	5.5003e-08	Zm00001d051754
Zm00001d023669	-1.9026	4.4282e-73	Putative NAC domain transcription factor superfamily protein [Source:UniProtKB/TrEMBL;Acc:K7TJD6]
Zm00001d010751	-1.9028	4.5349e-11	LOB transcription factor [Source:UniProtKB/TrEMBL;Acc:B6TDS9]
Zm00001d020136	-1.9039	1.4708e-12	WRKY74-superfamily of TFs having WRKY and zinc finger domains [Source:UniProtKB/TrEMBL;Acc:B6U244]
Zm00001d021839	-1.9048	5.3168e-78	Zm00001d021839
Zm00001d040148	-1.9192	5.0355e-05	BHLH transcription factor [Source:UniProtKB/TrEMBL;Acc:B4FNY0]
Zm00001d052523	-1.9194	2.9952e-05	Zm00001d052523
Zm00001d027434	-1.9234	0.00017342	Zm00001d027434
Zm00001d011919	-1.9273	2.4422e-17	Src2-like protein [Source:UniProtKB/TrEMBL;Acc:K7V9Q6]
Zm00001d032363	-1.9324	7.8015e-06	Zm00001d032363
Zm00001d052662	-1.9385	3.3419e-05	Zm00001d052662
Zm00001d018326	-1.9451	4.4187e-32	Zm00001d018326
Zm00001d047883	-1.9519	5.7856e-08	prMC3 [Source:UniProtKB/TrEMBL;Acc:B4G0A2]
Zm00001d011625	-1.9561	6.2389e-23	Putative WAK receptor-like protein kinase family protein [Source:UniProtKB/TrEMBL;Acc:K7W0I0]
Zm00001d032806	-1.96	1.0629e-06	Pectate lyase [Source:UniProtKB/TrEMBL;Acc:A0A1D6KU41]
Zm00001d052472	-1.9626	6.6146e-06	Zm00001d052472
Zm00001d005698	-1.9685	1.1739e-07	Zm00001d005698
Zm00001d013276	-1.97	7.6829e-06	Zm00001d013276
Zm00001d031222	-1.9711	3.5052e-82	Zm00001d031222
Zm00001d005315	-1.9817	3.4252e-22	Zm00001d005315
Zm00001d034365	-1.983	2.5165e-10	Zm00001d034365
Zm00001d003504	-1.9862	1.7015e-09	Zm00001d003504
Zm00001d033624	-1.9883	1.1197e-38	Lipoxygenase [Source:UniProtKB/TrEMBL;Acc:C0P840]
Novel01767	-1.9928	2.8522e-08
Zm00001d017019	-1.998	8.8347e-06	Zm00001d017019
Zm00001d018966	-2.0032	3.5231e-10	Zm00001d018966
Zm00001d033222	-2.0068	2.1284e-05	Zm00001d033222
Zm00001d030171	-2.0109	8.2841e-06	Serine/threonine-protein kinase [Source:UniProtKB/TrEMBL;Acc:A0A1D6KAQ9]
Zm00001d013997	-2.0156	3.2127e-12	Zm00001d013997
Zm00001d020100	-2.0174	2.7201e-05	2C-type protein phosphatase protein [Source:UniProtKB/TrEMBL;Acc:A0A096T5F5]
Zm00001d034145	-2.0189	5.3119e-08	Zm00001d034145
Zm00001d037689	-2.0219	6.5256e-08	Phosphotransferase [Source:UniProtKB/TrEMBL;Acc:C0HF79]
Zm00001d003830	-2.0222	2.3826e-18	Arogenate dehydratase [Source:UniProtKB/TrEMBL;Acc:B4FSJ7]
Zm00001d020552	-2.0237	3.6103e-26	Senescence associated protein [Source:UniProtKB/TrEMBL;Acc:Q5UCF4]
Zm00001d011972	-2.0251	6.1069e-12	Zm00001d011972
Zm00001d044769	-2.0289	2.8752e-08	Zm00001d044769
Zm00001d037849	-2.034	3.6479e-11	Zm00001d037849
Zm00001d038971	-2.035	1.7516e-12	Zm00001d038971
Zm00001d035542	-2.0383	3.8849e-05	Glycine-rich protein A3 [Source:UniProtKB/TrEMBL;Acc:B4FV89]
Zm00001d019672	-2.0415	6.527e-10	Zm00001d019672
Zm00001d041298	-2.0416	5.2348e-06	Zm00001d041298
Zm00001d012304	-2.0448	1.9723e-29	Zm00001d012304
Zm00001d026572	-2.048	4.6013e-05	Zm00001d026572
Zm00001d042812	-2.0484	6.6504e-40	Zm00001d042812
Zm00001d028686	-2.0563	5.2396e-08	Zm00001d028686
Zm00001d010700	-2.0579	6.1235e-05	Serine/threonine-protein kinase [Source:UniProtKB/TrEMBL;Acc:A0A1D6FSS9]
Zm00001d039769	-2.0607	4.3873e-07	Zm00001d039769
Zm00001d014530	-2.0676	1.133e-06	Zm00001d014530
Zm00001d014244	-2.0685	6.3841e-07	Esterase [Source:UniProtKB/TrEMBL;Acc:B6SUT1]
Zm00001d008974	-2.084	2.0383e-10	Carnitine/acylcarnitine carrier-like protein [Source:UniProtKB/TrEMBL;Acc:B4FWV8]
Zm00001d026271	-2.0862	2.9281e-56	Putative AP2/EREBP transcription factor superfamily protein [Source:UniProtKB/TrEMBL;Acc:K7TSB0]
Zm00001d027443	-2.0903	1.3101e-10	Zm00001d027443
Zm00001d039245	-2.0917	3.5125e-06	Zm00001d039245
Zm00001d030888	-2.0936	1.972e-89	Zm00001d030888
Zm00001d002200	-2.1019	3.4024e-05	Zm00001d002200
Zm00001d040468	-2.105	6.707e-05	Zm00001d040468
Zm00001d043062	-2.1073	1.3564e-09	WRKY DNA binding domain containing protein [Source:UniProtKB/TrEMBL;Acc:B6SUS2]
Zm00001d048294	-2.1144	1.2813e-05	Zm00001d048294
Zm00001d005208	-2.1148	1.9189e-11	NAC family protein [Source:UniProtKB/TrEMBL;Acc:B8A2R3]
Zm00001d012510	-2.1187	1.1563e-17	Zm00001d012510
Zm00001d043318	-2.1193	3.6437e-06	Putative uncharacterized protein [Source:UniProtKB/TrEMBL;Acc:B6SUE0]
Zm00001d032654	-2.1277	0.00023188	Zm00001d032654
Zm00001d024939	-2.1294	0.00013109	Zm00001d024939
Zm00001d017852	-2.1363	3.8009e-12	Putative uncharacterized protein [Source:UniProtKB/TrEMBL;Acc:B6SJZ4]
Zm00001d028759	-2.1367	3.9196e-09	Pyruvate decarboxylase [Source:UniProtKB/TrEMBL;Acc:Q8S4W9]
Zm00001d014804	-2.1403	2.0827e-05	Zm00001d014804
Zm00001d020492	-2.1419	1.8735e-12	WRKY DNA-binding protein [Source:UniProtKB/TrEMBL;Acc:B1Q040]
Zm00001d010399	-2.144	2.6032e-33	Putative WRKY DNA-binding domain superfamily protein [Source:UniProtKB/TrEMBL;Acc:K7V3X8]
Zm00001d048683	-2.146	1.5431e-10	Putative RING zinc finger domain superfamily protein [Source:UniProtKB/TrEMBL;Acc:K7UNX4]
Zm00001d029784	-2.1462	0.00013505	Zm00001d029784
Zm00001d053960	-2.1465	3.1497e-11	Zm00001d053960
Zm00001d028139	-2.1494	1.0702e-05	Nucleic acid binding protein [Source:UniProtKB/TrEMBL;Acc:B6SS63]
Zm00001d031158	-2.1564	2.6388e-07	Zm00001d031158
Zm00001d020780	-2.1575	4.3573e-09	Glutathione transferase GST 23 [Source:UniProtKB/Swiss-Prot;Acc:Q9FQA3]
Zm00001d035079	-2.1612	1.556e-11	Auxin regulated gene involved in organ size 5 [Source:UniProtKB/TrEMBL;Acc:G8H382]
Zm00001d016664	-2.1618	1.771e-12	Zm00001d016664
Zm00001d000434	-2.164	1.7637e-12	Zm00001d000434
Zm00001d042108	-2.1728	3.9667e-10	Zm00001d042108
Zm00001d009960	-2.173	8.144e-13	Zm00001d009960
Zm00001d026191	-2.1787	1.0272e-07	AP2-EREBP transcription factor [Source:UniProtKB/TrEMBL;Acc:B4G0P7]
Zm00001d038177	-2.1843	2.0979e-05	Zm00001d038177
Zm00001d004706	-2.1882	1.3194e-15	Zm00001d004706
Zm00001d034763	-2.1955	0.00017631	Harpin-induced protein [Source:UniProtKB/TrEMBL;Acc:B6TTK3]
Zm00001d040826	-2.1994	8.1616e-05	Zm00001d040826
Zm00001d008925	-2.2027	8.6732e-55	Zm00001d008925
Zm00001d005752	-2.2036	2.319e-15	Zm00001d005752
Zm00001d020137	-2.2039	7.0919e-17	Putative WRKY DNA-binding domain superfamily protein [Source:UniProtKB/TrEMBL;Acc:K7UVX8]
Zm00001d043752	-2.2042	9.5211e-05	Glycosyltransferase [Source:UniProtKB/TrEMBL;Acc:C0HFA0]
Zm00001d012962	-2.2074	2.4103e-05	Zm00001d012962
Zm00001d039384	-2.2153	8.5672e-05	Zm00001d039384
Zm00001d027355	-2.2157	1.2311e-09	Rhomboid-like protein [Source:UniProtKB/TrEMBL;Acc:B4FQY5]
Zm00001d002020	-2.2281	1.4559e-05	Zm00001d002020
Zm00001d043610	-2.2294	6.1323e-22	Zm00001d043610
Zm00001d047736	-2.2314	1.8123e-21	Zm00001d047736
Zm00001d007789	-2.232	0.00010318	Serine/threonine-protein kinase [Source:UniProtKB/TrEMBL;Acc:A0A1D6F8W0]
Zm00001d011639	-2.2322	0.00013601	Zm00001d011639
Zm00001d052731	-2.2324	2.331e-06	Zm00001d052731
Zm00001d034674	-2.234	0.00025102	Zm00001d034674
Zm00001d013782	-2.2367	3.5579e-06	Non-specific serine/threonine protein kinase [Source:UniProtKB/TrEMBL;Acc:A0A1D6GM24]
Zm00001d021936	-2.2367	1.333e-14	Zm00001d021936
Zm00001d043515	-2.24	2.2524e-10	Auxin-responsive protein [Source:UniProtKB/TrEMBL;Acc:B6TJZ2]
Zm00001d045204	-2.2408	1.0069e-23	Putative AP2/EREBP transcription factor superfamily protein [Source:UniProtKB/TrEMBL;Acc:K7W642]
Zm00001d027992	-2.2471	2.2332e-25	Zm00001d027992
Zm00001d043665	-2.2478	1.6426e-05	Zm00001d043665
Zm00001d026156	-2.2489	2.2393e-14	Putative glycerol 3-phosphate permease [Source:UniProtKB/TrEMBL;Acc:B8A0W6]
Zm00001d046261	-2.2523	2.7524e-26	Putative thaumatin domain family protein [Source:UniProtKB/TrEMBL;Acc:K7VHN7]
Zm00001d014463	-2.2532	6.2499e-11	Zm00001d014463
Zm00001d042482	-2.2691	3.2685e-67	Zm00001d042482
Zm00001d018017	-2.2693	1.2205e-08	Zm00001d018017
Zm00001d023941	-2.2725	8.6068e-14	Carbohydrate transporter/ sugar porter [Source:UniProtKB/TrEMBL;Acc:K7TK04]
Zm00001d013003	-2.2788	2.2496e-20	Zm00001d013003
Zm00001d051843	-2.2824	4.8381e-13	Zm00001d051843
Zm00001d020686	-2.2844	3.3889e-33	Zm00001d020686
Zm00001d032873	-2.2858	1.9518e-266	Metal ion binding protein [Source:UniProtKB/TrEMBL;Acc:B6SZL4]
Zm00001d020267	-2.2859	8.0079e-29	AP2-EREBP transcription factor [Source:UniProtKB/TrEMBL;Acc:A0A060D1F1]
Zm00001d041236	-2.2913	4.97e-44	Zm00001d041236
Zm00001d006493	-2.2924	2.145e-08	Protein DETOXIFICATION [Source:UniProtKB/TrEMBL;Acc:A0A1D6EX11]
Zm00001d022327	-2.2935	6.1252e-09	Gibberellin receptor GID1L2 [Source:UniProtKB/TrEMBL;Acc:B6TKK2]
Zm00001d002287	-2.3005	2.7257e-05	Non-specific serine/threonine protein kinase [Source:UniProtKB/TrEMBL;Acc:A0A1D6DZ88]
Zm00001d003924	-2.3164	7.4498e-19	Zm00001d003924
Zm00001d033924	-2.3198	4.5483e-17	Zm00001d033924
Zm00001d021410	-2.3216	2.2186e-13	Zm00001d021410
Zm00001d047017	-2.3265	1.4127e-13	Putative HLH DNA-binding domain superfamily protein [Source:UniProtKB/TrEMBL;Acc:K7VC27]
Zm00001d042572	-2.3435	5.0694e-13	Zm00001d042572
Zm00001d003743	-2.3503	5.9186e-07	Zm00001d003743
Zm00001d048214	-2.3544	0.00017941	Zm00001d048214
Zm00001d052253	-2.3562	4.9064e-05	Zm00001d052253
Zm00001d039535	-2.3748	1.9312e-24	Zm00001d039535
Zm00001d008795	-2.3766	4.6083e-43	Glycosyltransferase [Source:UniProtKB/TrEMBL;Acc:K7UQW6]
Zm00001d028400	-2.3805	1.3816e-10	Zm00001d028400
Zm00001d044368	-2.3942	1.0519e-06	Zm00001d044368
Zm00001d021627	-2.4013	6.9976e-40	Zm00001d021627
Zm00001d015767	-2.4025	3.5273e-06	Zm00001d015767
Zm00001d027901	-2.4073	1.601e-19	TIFY4 [Source:UniProtKB/TrEMBL;Acc:A0A060D890]
Zm00001d001862	-2.4219	4.9372e-22	Zm00001d001862
Zm00001d034501	-2.4267	3.9977e-75	Zm00001d034501
Zm00001d027530	-2.4271	1.6894e-06	Zm00001d027530
Zm00001d051981	-2.4389	1.4725e-18	Putative GATA transcription factor family protein isoform 1 [Source:UniProtKB/TrEMBL;Acc:C0PFJ8]
Zm00001d003533	-2.4475	1.9263e-14	Lipoxygenase [Source:UniProtKB/TrEMBL;Acc:A1XCI3]
Zm00001d049060	-2.4561	1.1457e-06	Putative uncharacterized protein [Source:UniProtKB/TrEMBL;Acc:B6SQE6]
Zm00001d042217	-2.4576	2.945e-09	FLP1 [Source:UniProtKB/TrEMBL;Acc:B6TP05]
Zm00001d022277	-2.4638	2.5994e-29	Zm00001d022277
Zm00001d003209	-2.4684	7.0726e-16	Zm00001d003209
Zm00001d029738	-2.4831	9.9929e-13	Zm00001d029738
Zm00001d028118	-2.4869	7.2862e-05	Zm00001d028118
Zm00001d026649	-2.4959	1.9671e-26	Zm00001d026649
Zm00001d006511	-2.4961	9.9883e-19	Zm00001d006511
Zm00001d014491	-2.5053	3.8454e-05	EF-hand Ca2+-binding protein CCD1 [Source:UniProtKB/TrEMBL;Acc:B6U0W1]
Zm00001d006211	-2.5163	1.2784e-10	Senescence-inducible chloroplast stay-green protein 1 [Source:UniProtKB/TrEMBL;Acc:B4FTC3]
Zm00001d032046	-2.5207	3.7359e-18	Cytokinin dehydrogenase 10 [Source:UniProtKB/TrEMBL;Acc:B6V8F7]
Zm00001d033389	-2.5227	7.7929e-10	Zm00001d033389
Zm00001d004664	-2.5271	4.87e-21	Cytochrome P450 CYP94B12 [Source:UniProtKB/TrEMBL;Acc:B6SRJ8]
Novel01076	-2.5289	8.325e-08	PREDICTED: luminal-binding protein 5-like isoform X2 [Zea mays]>gi|413933079|gb|AFW67630.1| hypothetical protein ZEAMMB73_404884 [Zea mays]
Zm00001d021900	-2.5403	9.2202e-08	Zm00001d021900
Zm00001d000339	-2.5552	2.006e-06	Ethylene-responsive transcription factor 4 [Source:UniProtKB/TrEMBL;Acc:B6SIZ8]
Zm00001d047663	-2.5622	1.2348e-39	AMP-binding protein [Source:UniProtKB/TrEMBL;Acc:B6SS27]
Zm00001d012494	-2.5632	0.00016095	Zm00001d012494
Zm00001d017992	-2.5658	0.0001743	Zm00001d017992
Zm00001d036768	-2.578	2.5049e-08	MYB transcription factor TaMYB1 [Source:UniProtKB/TrEMBL;Acc:B4FYY4]
Zm00001d006626	-2.5797	9.8041e-35	Zm00001d006626
Zm00001d054000	-2.5882	5.7367e-16	Zm00001d054000
Zm00001d039112	-2.6172	3.5595e-05	Zm00001d039112
Zm00001d017425	-2.6287	1.3099e-06	Cytochrome b5 [Source:UniProtKB/TrEMBL;Acc:B6SM43]
Zm00001d045499	-2.637	6.997e-05	Zm00001d045499
Zm00001d015515	-2.6412	3.3453e-70	Zm00001d015515
Zm00001d039607	-2.6445	8.7153e-48	Zm00001d039607
Zm00001d042948	-2.6551	8.4122e-12	Protein binding protein [Source:UniProtKB/TrEMBL;Acc:B6SVN9]
Zm00001d027900	-2.6576	5.2243e-07	Zm00001d027900
Zm00001d020703	-2.6666	7.2645e-06	Serine/threonine-protein kinase [Source:UniProtKB/TrEMBL;Acc:A0A1D6I5R1]
Zm00001d037095	-2.6747	6.6428e-06	Zm00001d037095
Zm00001d029387	-2.6757	2.3556e-27	LOL3 [Source:UniProtKB/TrEMBL;Acc:B6SUK0]
Zm00001d028577	-2.6771	2.1556e-16	Zm00001d028577
Zm00001d012015	-2.6792	9.9012e-10	Zm00001d012015
Zm00001d052683	-2.6792	2.2104e-25	Zm00001d052683
Zm00001d003064	-2.6969	5.7703e-05	Zm00001d003064
Zm00001d030544	-2.7027	9.804e-05	Zm00001d030544
Zm00001d053746	-2.7081	1.5904e-10	WRKY71-superfamily of TFs having WRKY and zinc finger domains [Source:UniProtKB/TrEMBL;Acc:B6SUI2]
Zm00001d044300	-2.7104	5.1178e-26	Zm00001d044300
Zm00001d018617	-2.7147	4.9235e-05	Zm00001d018617
Zm00001d013057	-2.7288	5.5048e-05	Zm00001d013057
Zm00001d012285	-2.7311	2.7755e-06	Putative MYB DNA-binding domain superfamily protein [Source:UniProtKB/TrEMBL;Acc:K7VAU0]
Zm00001d038791	-2.7406	3.4756e-15	Zm00001d038791
Zm00001d016691	-2.7447	5.3345e-40	Zm00001d016691
Zm00001d017462	-2.746	2.6208e-06	Zm00001d017462
Zm00001d003356	-2.777	1.1025e-35	Zm00001d003356
Zm00001d009858	-2.7774	1.1232e-60	Putative cytochrome P450 superfamily protein [Source:UniProtKB/TrEMBL;Acc:B4FQS9]
Zm00001d019078	-2.7914	1.0503e-27	Zm00001d019078
Zm00001d016933	-2.799	0.00011917	Zm00001d016933
Zm00001d042739	-2.8052	5.1537e-12	Zm00001d042739
Zm00001d010463	-2.8137	3.2181e-07	Zm00001d010463
Zm00001d025831	-2.8178	2.1418e-05	Ammonium transporter [Source:UniProtKB/TrEMBL;Acc:B4FRK2]
Zm00001d012302	-2.839	1.3169e-26	Sialyltransferase-like protein [Source:UniProtKB/TrEMBL;Acc:K7VAW3]
Zm00001d014253	-2.8451	4.793e-05	TIFY20 [Source:UniProtKB/TrEMBL;Acc:B6UG02]
Zm00001d002707	-2.8489	7.1052e-06	Glycosyltransferase [Source:UniProtKB/TrEMBL;Acc:B4FU09]
Zm00001d050302	-2.8492	4.1566e-06	Zm00001d050302
Zm00001d024522	-2.8522	1.051e-82	Putative HLH DNA-binding domain superfamily protein [Source:UniProtKB/TrEMBL;Acc:K7UFH5]
Zm00001d038023	-2.8564	3.8487e-13	Zm00001d038023
Zm00001d007623	-2.8716	6.3942e-06	Patatin [Source:UniProtKB/TrEMBL;Acc:A0A1D6F7L8]
Zm00001d032079	-2.8802	0.00021512	Zm00001d032079
Zm00001d025360	-2.8868	1.6774e-09	Zm00001d025360
Zm00001d046632	-2.9059	2.9389e-10	MYB transcription factor [Source:UniProtKB/TrEMBL;Acc:B6TWV8]
Zm00001d008733	-2.9235	2.4998e-146	Zm00001d008733
Zm00001d048329	-2.9271	1.0404e-12	Zm00001d048329
Zm00001d014755	-2.9703	7.0347e-50	Zm00001d014755
Zm00001d003981	-2.9707	4.487e-61	Drought-induced protein 1 [Source:UniProtKB/TrEMBL;Acc:B6SRA6]
Zm00001d006623	-2.9939	3.5581e-07	Zm00001d006623
Zm00001d002623	-3.0016	3.3427e-05	Protein DETOXIFICATION [Source:UniProtKB/TrEMBL;Acc:C4IYF1]
Zm00001d020429	-3.0119	5.7394e-05	Zm00001d020429
Zm00001d031796	-3.0184	4.8145e-07	AP2-EREBP transcription factor [Source:UniProtKB/TrEMBL;Acc:A0A060D609]
Zm00001d049364	-3.0249	5.8173e-13	AP2-EREBP transcription factor [Source:UniProtKB/TrEMBL;Acc:B6TYT8]
Zm00001d022451	-3.0266	1.5549e-33	Non-specific serine/threonine protein kinase [Source:UniProtKB/TrEMBL;Acc:B6SPQ5]
Zm00001d040292	-3.034	0	Protein induced upon tuberization [Source:UniProtKB/TrEMBL;Acc:B6TNY6]
Zm00001d044504	-3.0426	4.4392e-05	Zm00001d044504
Zm00001d005841	-3.0503	2.545e-05	BHLH transcription factor [Source:UniProtKB/TrEMBL;Acc:B4FL37]
Zm00001d052661	-3.0596	7.4491e-05	Zm00001d052661
Zm00001d048647	-3.0653	6.0438e-08	MYB transcription factor [Source:UniProtKB/TrEMBL;Acc:K7TU66]
Zm00001d044146	-3.0714	5.8642e-15	Zm00001d044146
Zm00001d051468	-3.097	7.5522e-13	Putative RING zinc finger domain superfamily protein [Source:UniProtKB/TrEMBL;Acc:B4FM70]
Zm00001d045361	-3.1082	1.1642e-11	Zm00001d045361
Zm00001d029744	-3.1154	7.368e-108	Gibberellin 20 oxidase 2 [Source:UniProtKB/TrEMBL;Acc:B4FZ24]
Zm00001d038471	-3.1226	1.4482e-18	Zm00001d038471
Zm00001d021935	-3.1254	1.5854e-09	Zm00001d021935
Zm00001d027988	-3.137	6.1417e-09	Zm00001d027988
Zm00001d012292	-3.143	1.1131e-34	Zm00001d012292
Zm00001d029461	-3.1905	1.7186e-05	Zm00001d029461
Zm00001d016764	-3.2003	5.846e-10	Zm00001d016764
Zm00001d022092	-3.209	2.0351e-23	Sulfotransferase [Source:UniProtKB/TrEMBL;Acc:B6STJ6]
Zm00001d017821	-3.2372	2.3702e-06	Zm00001d017821
Zm00001d011656	-3.2594	2.4451e-05	Putative MAPKKK family protein kinase [Source:UniProtKB/TrEMBL;Acc:K7V8F7]
Zm00001d013862	-3.261	4.0349e-06	Zm00001d013862
Zm00001d015397	-3.2703	1.1726e-08	VQ motif family protein [Source:UniProtKB/TrEMBL;Acc:B6SPA9]
Zm00001d013099	-3.2823	0.00010238	Zm00001d013099
Zm00001d046460	-3.3252	4.8591e-05	Glycosyltransferase [Source:UniProtKB/TrEMBL;Acc:B4G000]
Zm00001d051896	-3.3336	3.0196e-12	Zm00001d051896
Zm00001d048263	-3.347	1.5255e-17	Putative tify domain/CCT motif transcription factor family protein [Source:UniProtKB/TrEMBL;Acc:B6TTL0]
Zm00001d051637	-3.354	1.9292e-11	Zm00001d051637
Zm00001d008793	-3.3551	0.00011389	Putative WRKY DNA-binding domain superfamily protein [Source:UniProtKB/TrEMBL;Acc:C0P8K1]
Zm00001d034186	-3.3579	1.2894e-08	Zm00001d034186
Zm00001d017984	-3.3639	1.8692e-12	Hexosyltransferase [Source:UniProtKB/TrEMBL;Acc:B4F9A1]
Zm00001d017381	-3.3927	2.0294e-30	Carbonyl reductase 1 [Source:UniProtKB/TrEMBL;Acc:B4FSX7]
Zm00001d031221	-3.3932	5.8996e-21	Zm00001d031221
Zm00001d028230	-3.411	1.3376e-111	Zm00001d028230
Zm00001d033050	-3.4204	4.1263e-10	TIFY9 [Source:UniProtKB/TrEMBL;Acc:B6TYH5]
Zm00001d053195	-3.4241	1.3457e-80	Putative AP2/EREBP transcription factor superfamily protein [Source:UniProtKB/TrEMBL;Acc:K7U9C7]
Zm00001d024500	-3.4311	2.712e-10	Zm00001d024500
Zm00001d002364	-3.4439	4.2637e-08	AP2-EREBP transcription factor [Source:UniProtKB/TrEMBL;Acc:C4J4G2]
Zm00001d052530	-3.4465	1.1085e-05	Zm00001d052530
Zm00001d008223	-3.4468	1.622e-08	Zm00001d008223
Zm00001d039963	-3.4773	3.3838e-08	Zm00001d039963
Zm00001d020702	-3.4792	4.1852e-08	Zm00001d020702
Zm00001d009084	-3.4898	1.131e-25	Embryonic abundant protein-like protein [Source:UniProtKB/TrEMBL;Acc:C0HDZ4]
Zm00001d043740	-3.5083	1.8154e-06	Zm00001d043740
Zm00001d004689	-3.5469	1.3385e-10	Herbicide safener binding protein [Source:UniProtKB/TrEMBL;Acc:O49010]
Zm00001d014250	-3.561	1.7011e-07	Zm00001d014250
Zm00001d036003	-3.5821	0.00028471	DRE-binding protein 4 [Source:UniProtKB/TrEMBL;Acc:C3UZ69]
Zm00001d024324	-3.5873	1.008e-06	AP2-EREBP transcription factor [Source:UniProtKB/TrEMBL;Acc:K7TL41]
Zm00001d017762	-3.6084	1.8408e-15	Zm00001d017762
Zm00001d039524	-3.6295	1.3114e-23	Zm00001d039524
Zm00001d011734	-3.6621	2.7625e-23	Phosphatase phospho1 [Source:UniProtKB/TrEMBL;Acc:B4F825]
Zm00001d045101	-3.7668	1.3012e-05	Zm00001d045101
Zm00001d020251	-3.8372	2.6326e-06	Zm00001d020251
Zm00001d043706	-3.869	1.8921e-28	BHLH transcription factor [Source:UniProtKB/TrEMBL;Acc:A0A060D780]
Zm00001d022530	-3.8907	9.8406e-05	Zm00001d022530
Zm00001d026657	-3.9049	9.7776e-10	Zm00001d026657
Zm00001d039094	-3.9133	5.0161e-06	3-ketoacyl-CoA synthase [Source:UniProtKB/TrEMBL;Acc:A0A1D6MDJ1]
Zm00001d027353	-3.9247	1.8617e-26	Retinol dehydrogenase 12 [Source:UniProtKB/TrEMBL;Acc:B6UB33]
Zm00001d015201	-3.9368	3.5387e-11	Zm00001d015201
Zm00001d004366	-3.9509	2.2586e-33	Zm00001d004366
Zm00001d040089	-3.958	2.1198e-08	WAT1-related protein [Source:UniProtKB/TrEMBL;Acc:B4FK55]
Zm00001d045051	-3.9812	4.0266e-10	Putative RING zinc finger domain superfamily protein [Source:UniProtKB/TrEMBL;Acc:K7V9U5]
Zm00001d019207	-4.0292	7.3856e-23	NAC protein [Source:UniProtKB/TrEMBL;Acc:B4FXA7]
Zm00001d023522	-4.0591	6.0879e-06	Zm00001d023522
Zm00001d050864	-4.1373	8.9689e-05	Zm00001d050864
Zm00001d048969	-4.1671	3.5299e-06	Zm00001d048969
Zm00001d033049	-4.1898	3.2185e-07	TIFY10 [Source:UniProtKB/TrEMBL;Acc:B6U6B4]
Zm00001d036726	-4.2068	2.1214e-19	Zm00001d036726
Zm00001d007486	-4.2184	2.9821e-14	Glycosyltransferase [Source:UniProtKB/TrEMBL;Acc:B4F9H1]
Zm00001d017270	-4.258	1.0071e-10	Zm00001d017270
Zm00001d050455	-4.2587	3.9042e-10	Zm00001d050455
Zm00001d011838	-4.2773	3.2253e-06	Glycosyltransferase [Source:UniProtKB/TrEMBL;Acc:B4G134]
Zm00001d046998	-4.3261	2.6073e-08	Zm00001d046998
Zm00001d028367	-4.6004	5.5524e-11	Zm00001d028367
Zm00001d017612	-4.6976	7.7241e-06	Zm00001d017612
Zm00001d033566	-4.7441	5.3196e-06	Zm00001d033566
Zm00001d044541	-4.7625	1.5137e-07	Zm00001d044541
Zm00001d016588	-5.0664	1.3911e-32	Zm00001d016588
Zm00001d022636	-5.2018	6.9329e-20	Zm00001d022636
Zm00001d042935	-5.3147	2.0258e-21	Zm00001d042935
Zm00001d021168	-5.9922	4.4014e-09	Glycosyltransferase [Source:UniProtKB/TrEMBL;Acc:C4JBU1]
Zm00001d037969	-7.4179	1.3853e-06	Zm00001d037969
Zm00001d016660	-8.1163	4.0538e-17	Peptidyl-prolyl cis-trans isomerase [Source:UniProtKB/TrEMBL;Acc:B4FZZ2]

## Sheet: Root
Gene_id	log2.Fold_change.	pvalue	Gene description
Zm00001d034128	6.6245	6.2834e-05	Peroxidase [Source:UniProtKB/TrEMBL;Acc:A0A1D6L5P7]
Zm00001d054060	5.8639	3.7523e-07	High affinity nitrate transporter [Source:UniProtKB/TrEMBL;Acc:B4FSV9]
Zm00001d002295	5.6332	8.8962e-128	Zm00001d002295
Zm00001d048520	5.5835	6.8608e-11	Zm00001d048520
Zm00001d021695	5.4818	6.6862e-18	Zm00001d021695
Zm00001d019497	5.3516	2.2381e-26	Zm00001d019497
Zm00001d020340	5.2953	3.3547e-07	Zm00001d020340
Zm00001d054057	4.8825	0.00014496	High affinity nitrate transporter [Source:UniProtKB/TrEMBL;Acc:Q53CL7]
Zm00001d036409	4.678	1.1515e-05	Zm00001d036409
Zm00001d028313	4.648	8.7826e-07	Putative uncharacterized protein [Source:UniProtKB/TrEMBL;Acc:B6SNX5]
Zm00001d025325	4.2802	3.2101e-27	Zm00001d025325
Zm00001d038352	4.0701	3.0835e-11	Zm00001d038352
Zm00001d003173	3.9693	1.0014e-05	Zm00001d003173
Zm00001d039085	3.8424	3.1351e-06	Zm00001d039085
Zm00001d016735	3.8045	0.00032947	Zm00001d016735
Zm00001d031152	3.7532	3.646e-40	Zm00001d031152
Zm00001d028999	3.6166	2.4254e-08	NAC transcription factor [Source:UniProtKB/TrEMBL;Acc:A0A060D2H9]
Zm00001d007820	3.6155	1.9713e-07	Zm00001d007820
Zm00001d004094	3.6143	2.4175e-05	Zm00001d004094
Zm00001d047584	3.5185	6.8828e-05	Zm00001d047584
Zm00001d010287	3.4888	2.2149e-05	WAT1-related protein [Source:UniProtKB/TrEMBL;Acc:K7VFP2]
Zm00001d038718	3.4732	8.3283e-13	Hemoglobin 2 [Source:UniProtKB/TrEMBL;Acc:Q3S3T0]
Zm00001d032447	3.4334	2.7211e-05	Zm00001d032447
Zm00001d013212	3.3585	5.4172e-07	Peroxidase [Source:UniProtKB/TrEMBL;Acc:B4FYD8]
Zm00001d018700	3.3291	0.0004203	Zm00001d018700
Zm00001d026542	3.3225	2.0926e-05	G2-like transcription factor [Source:UniProtKB/TrEMBL;Acc:B6SXM1]
Zm00001d029546	3.2683	1.1369e-28	Metallothionein-like protein 1 [Source:UniProtKB/TrEMBL;Acc:B6TQN8]
Zm00001d006053	3.259	1.6016e-07	Zm00001d006053
Zm00001d042933	3.2538	2.448e-05	Zm00001d042933
Zm00001d028349	3.2283	6.9382e-06	Peroxidase [Source:UniProtKB/TrEMBL;Acc:B8A1T1]
Zm00001d035055	3.1906	6.3668e-05	Peroxidase [Source:UniProtKB/TrEMBL;Acc:A0A1D6LE55]
Zm00001d036739	3.1586	4.5095e-05	Zm00001d036739
Zm00001d022437	3.1136	3.0479e-05	Zm00001d022437
Zm00001d053001	3.068	2.2921e-11	Zm00001d053001
Zm00001d044826	3.0597	2.6778e-09	Aquaporin NIP2-3 [Source:UniProtKB/TrEMBL;Acc:K7VQI5]
Zm00001d018744	3.0503	1.4564e-15	Putative cyclotide family protein [Source:UniProtKB/TrEMBL;Acc:Q4KWL5]
Zm00001d003754	3.048	2.6266e-05	Zm00001d003754
Zm00001d053060	3.0388	1.7063e-06	MYB transcription factor [Source:UniProtKB/TrEMBL;Acc:K7UP12]
Zm00001d014762	3.0278	7.1005e-20	Zm00001d014762
Zm00001d031221	3.0206	3.8952e-11	Zm00001d031221
Zm00001d038296	3.0178	1.0257e-05	Zm00001d038296
Zm00001d048789	2.9935	4.753e-06	Zm00001d048789
Zm00001d002370	2.9855	8.2099e-08	Zm00001d002370
Zm00001d031959	2.9228	2.0384e-31	Fatty acyl-CoA reductase [Source:UniProtKB/TrEMBL;Acc:A0A1D6KMQ9]
Zm00001d002304	2.9188	8.9351e-06	Zm00001d002304
Zm00001d040100	2.903	1.6706e-05	Zm00001d040100
Zm00001d042934	2.8997	0.00028088	Zm00001d042934
Zm00001d044327	2.8751	5.9263e-41	Zm00001d044327
Zm00001d044723	2.8729	8.6663e-05	Zm00001d044723
Zm00001d024753	2.837	0.0003238	Peroxidase [Source:UniProtKB/TrEMBL;Acc:K7TID5]
Zm00001d010446	2.8183	0.00020761	Zm00001d010446
Zm00001d033459	2.79	0.00011117	Zm00001d033459
Zm00001d020982	2.7895	1.0496e-06	Zm00001d020982
Zm00001d053569	2.776	0.00032635	Zm00001d053569
Zm00001d025082	2.775	3.7002e-06	Zm00001d025082
Zm00001d020443	2.7712	0.00014857	Zm00001d020443
Zm00001d012427	2.7583	3.2177e-07	Zm00001d012427
Zm00001d027948	2.7544	7.3569e-11	Zm00001d027948
Zm00001d007027	2.7383	1.5223e-07	Zm00001d007027
Zm00001d027710	2.7274	1.7707e-06	Peroxidase [Source:UniProtKB/TrEMBL;Acc:A0A1D6JNY2]
Zm00001d002974	2.7267	1.5768e-05	Zm00001d002974
Zm00001d012088	2.7194	1.9703e-22	Zm00001d012088
Zm00001d005692	2.7186	2.5135e-05	HB transcription factor [Source:UniProtKB/TrEMBL;Acc:C0PNY4]
Zm00001d032854	2.7111	1.1461e-08	Peroxidase [Source:UniProtKB/TrEMBL;Acc:A0A1D6KUF0]
Zm00001d016342	2.7078	1.4531e-07	Zm00001d016342
Zm00001d034514	2.7037	2.6775e-15	Zm00001d034514
Zm00001d032911	2.69	3.0501e-08	Zm00001d032911
Zm00001d009899	2.6762	1.4389e-07	Pectinesterase [Source:UniProtKB/TrEMBL;Acc:K7UUE2]
Zm00001d053120	2.676	6.0616e-19	Zm00001d053120
Zm00001d008837	2.6687	0.00015569	Putative cytochrome P450 superfamily protein [Source:UniProtKB/TrEMBL;Acc:C4JB85]
Zm00001d037884	2.6627	1.236e-07	40S ribosomal protein S21 [Source:UniProtKB/TrEMBL;Acc:C0HIC4]
Zm00001d031801	2.6443	7.5216e-15	Zm00001d031801
Zm00001d046474	2.6439	1.5074e-06	Zm00001d046474
Zm00001d017461	2.6299	1.5642e-53	Zm00001d017461
Zm00001d041472	2.624	1.7348e-06	Zm00001d041472
Zm00001d010001	2.6158	2.2473e-07	Zm00001d010001
Zm00001d016625	2.5998	4.0657e-123	Zm00001d016625
Zm00001d011080	2.5936	6.6976e-08	Proteinase inhibitor [Source:UniProtKB/TrEMBL;Acc:Q42420]
Zm00001d022628	2.5896	1.3653e-21	MYB transcription factor [Source:UniProtKB/TrEMBL;Acc:A0A060CX05]
Zm00001d027499	2.5647	3.2765e-06	Acyl-activating enzyme 11 [Source:UniProtKB/TrEMBL;Acc:B6SV29]
Zm00001d046318	2.5506	1.6825e-14	Putative FAD-binding Berberine family protein [Source:UniProtKB/TrEMBL;Acc:K7VHU9]
Zm00001d034143	2.5373	0.00025125	GNAT transcription factor [Source:UniProtKB/TrEMBL;Acc:C0PKN8]
Zm00001d027621	2.5359	2.352e-45	Zm00001d027621
Zm00001d046751	2.5341	8.9317e-05	BZIP transcription factor [Source:UniProtKB/TrEMBL;Acc:B8A0F0]
Zm00001d016760	2.5333	6.918e-10	Zm00001d016760
Zm00001d036426	2.5252	1.9051e-14	Zm00001d036426
Zm00001d028931	2.5139	1.1169e-05	Hexosyltransferase [Source:UniProtKB/TrEMBL;Acc:B4G0Z8]
Novel00242	2.5063	1.498e-09
Zm00001d041538	2.5024	0.00032946	Zm00001d041538
Zm00001d021949	2.4972	1.8589e-07	Zm00001d021949
Zm00001d042777	2.4938	1.4334e-12	Zm00001d042777
Zm00001d039764	2.4928	4.1291e-08	BHLH transcription factor [Source:UniProtKB/TrEMBL;Acc:C0P718]
Zm00001d009694	2.4906	2.3822e-05	Zm00001d009694
Zm00001d047893	2.4873	3.6491e-14	Zm00001d047893
Zm00001d026076	2.485	3.2811e-17	Protein DETOXIFICATION [Source:UniProtKB/TrEMBL;Acc:K7UKZ8]
Zm00001d047582	2.4507	9.7317e-19	Hexosyltransferase [Source:UniProtKB/TrEMBL;Acc:Q7XYY1]
Zm00001d017195	2.4492	1.2795e-05	Zm00001d017195
Zm00001d052799	2.4346	6.0177e-14	Zm00001d052799
Zm00001d010630	2.4312	1.4492e-09	Zm00001d010630
Zm00001d048644	2.4305	3.0299e-05	Zm00001d048644
Zm00001d031813	2.4275	2.6325e-16	Patatin [Source:UniProtKB/TrEMBL;Acc:B4FRJ2]
Zm00001d051945	2.4272	0.00022385	Zm00001d051945
Zm00001d001849	2.4259	0.00012885	Zm00001d001849
Zm00001d038070	2.4239	1.9657e-12	Zm00001d038070
Zm00001d004309	2.4155	2.0393e-05	Zm00001d004309
Zm00001d048178	2.4114	2.8862e-06	Polyol transporter protein 4 [Source:UniProtKB/TrEMBL;Acc:B6TSL9]
Zm00001d025354	2.3929	1.1122e-26	Zm00001d025354
Zm00001d037439	2.3896	1.0125e-05	Zm00001d037439
Zm00001d053160	2.387	5.1622e-09	Zm00001d053160
Zm00001d014250	2.3849	8.2288e-05	Zm00001d014250
Zm00001d044717	2.3848	3.8182e-07	Potassium outward rectifying channel [Source:UniProtKB/TrEMBL;Acc:K7VQ87]
Zm00001d045499	2.3797	3.8956e-05	Zm00001d045499
Zm00001d022516	2.376	4.8605e-27	Zm00001d022516
Zm00001d006209	2.3742	0.0001687	Zm00001d006209
Zm00001d040787	2.3721	2.5404e-07	Zm00001d040787
Zm00001d028171	2.3633	5.2719e-15	Zm00001d028171
Zm00001d030682	2.3601	8.5161e-06	Zm00001d030682
Zm00001d010131	2.3522	2.0999e-20	Zm00001d010131
Zm00001d029215	2.3464	3.7989e-07	Zm00001d029215
Zm00001d007280	2.3443	1.0909e-11	Zm00001d007280
Zm00001d002673	2.3338	1.4524e-41	Zm00001d002673
Zm00001d007180	2.3329	3.1182e-06	Zm00001d007180
Zm00001d032040	2.3318	3.735e-06	SRS transcription factor [Source:UniProtKB/TrEMBL;Acc:C4JAZ2]
Novel00706	2.3297	0.00011563	uncharacterized protein LOC100276661 precursor [Zea mays]>gi|195628498|gb|ACG36079.1| hypothetical protein [Zea mays]
Zm00001d038297	2.3076	8.7167e-10	Zm00001d038297
Zm00001d049154	2.3001	4.4179e-06	Zm00001d049154
Zm00001d038696	2.2986	0.00018028	Zm00001d038696
Zm00001d044100	2.2937	1.7232e-15	Zm00001d044100
Zm00001d052260	2.2843	6.4675e-23	Hexosyltransferase [Source:UniProtKB/TrEMBL;Acc:K7TW82]
Zm00001d024853	2.2795	1.1085e-08	Acc oxidase [Source:UniProtKB/TrEMBL;Acc:K7U1L9]
Zm00001d027892	2.2792	1.2791e-12	Zm00001d027892
Zm00001d039799	2.2785	6.1093e-13	Zm00001d039799
Zm00001d004705	2.2785	3.3802e-06	Zm00001d004705
Zm00001d047478	2.2759	4.9288e-05	Zm00001d047478
Zm00001d021692	2.2725	0.00012065	Zm00001d021692
Zm00001d010662	2.2722	0.00015312	SNF1 protein kinase regulatory subunit beta-1 [Source:UniProtKB/TrEMBL;Acc:B8A088]
Zm00001d029468	2.2713	1.3757e-92	Zm00001d029468
Zm00001d028630	2.2696	1.1115e-31	Heat shock cognate 70 kDa protein 2 [Source:UniProtKB/TrEMBL;Acc:B6SZ69]
Zm00001d005279	2.2682	1.9517e-05	Peroxidase [Source:UniProtKB/TrEMBL;Acc:A0A1D6ELH9]
Zm00001d045283	2.2665	1.8318e-44	Putative WRKY DNA-binding domain superfamily protein [Source:UniProtKB/TrEMBL;Acc:K7VAJ9]
Zm00001d002285	2.2651	5.9167e-06	NAC domain-containing protein 21/22 [Source:UniProtKB/TrEMBL;Acc:B6TDG6]
Zm00001d045088	2.2561	4.5073e-40	Putative leucine-rich repeat receptor-like protein kinase family protein [Source:UniProtKB/TrEMBL;Acc:K7W5S6]
Zm00001d046281	2.254	2.4724e-05	Zm00001d046281
Zm00001d047458	2.2474	3.7725e-06	Zm00001d047458
Zm00001d007876	2.2459	6.0285e-06	Zm00001d007876
Zm00001d053068	2.2398	2.3809e-17	Putative uncharacterized protein [Source:UniProtKB/TrEMBL;Acc:B4FBF7]
Zm00001d039789	2.2384	1.4031e-06	Serine/threonine-protein kinase [Source:UniProtKB/TrEMBL;Acc:A0A1D6ML66]
Zm00001d021727	2.2295	1.2136e-39	Serine/threonine-protein kinase [Source:UniProtKB/TrEMBL;Acc:A0A1D6IEI3]
Zm00001d029706	2.2207	1.988e-05	Glutathione S-transferase GSTU6 [Source:UniProtKB/TrEMBL;Acc:B6U577]
Zm00001d038451	2.2153	7.4942e-30	Zm00001d038451
Zm00001d025369	2.2138	0.0002969	Zm00001d025369
Zm00001d043950	2.2112	3.7734e-16	WRKY transcription factor [Source:UniProtKB/TrEMBL;Acc:C0PIJ7]
Zm00001d038216	2.2086	5.9454e-10	Zm00001d038216
Zm00001d031187	2.2056	3.9908e-08	Zm00001d031187
Zm00001d042593	2.2019	2.1368e-45	AP2-EREBP transcription factor [Source:UniProtKB/TrEMBL;Acc:A0A060D112]
Zm00001d044734	2.1852	3.6685e-22	Zm00001d044734
Zm00001d019117	2.1839	0.00020121	Zm00001d019117
Zm00001d045975	2.1631	3.7972e-05	Zm00001d045975
Zm00001d032213	2.1619	3.5945e-05	Zm00001d032213
Zm00001d038907	2.1618	1.2586e-23	Zm00001d038907
Zm00001d037435	2.1506	3.264e-11	Zm00001d037435
Zm00001d017118	2.1482	5.2593e-09	Zm00001d017118
Zm00001d003009	2.1442	0.00020369	Zm00001d003009
Zm00001d042768	2.1366	1.2191e-74	Zm00001d042768
Zm00001d017666	2.1343	2.73e-40	Zm00001d017666
Zm00001d052102	2.1339	2.5912e-08	Putative AP2/EREBP transcription factor superfamily protein [Source:UniProtKB/TrEMBL;Acc:K7U5H5]
Zm00001d053151	2.1308	6.7329e-14	Putative POX domain/homeobox DNA-binding domain family protein isoform 1 [Source:UniProtKB/TrEMBL;Acc:K7UPH8]
Zm00001d040733	2.1295	2.0508e-08	Zm00001d040733
Zm00001d032999	2.1255	1.4225e-06	Zm00001d032999
Zm00001d012482	2.1211	3.9349e-14	Putative WRKY DNA-binding domain superfamily protein [Source:UniProtKB/TrEMBL;Acc:K7V3U5]
Zm00001d037160	2.1206	0.00032733	WAT1-related protein [Source:UniProtKB/TrEMBL;Acc:B6T9F8]
Zm00001d033369	2.1192	4.0366e-09	Zm00001d033369
Zm00001d017268	2.1137	2.8436e-16	MYB transcription factor [Source:UniProtKB/TrEMBL;Acc:A0A060CYS6]
Zm00001d043062	2.1075	2.6369e-17	WRKY DNA binding domain containing protein [Source:UniProtKB/TrEMBL;Acc:B6SUS2]
Zm00001d029172	2.1063	2.0907e-14	Zm00001d029172
Zm00001d048191	2.0922	6.6385e-71	Zm00001d048191
Zm00001d048925	2.0855	1.4567e-26	Glycosyltransferase [Source:UniProtKB/TrEMBL;Acc:K7TZ17]
Zm00001d038612	2.0808	5.5318e-05	Zm00001d038612
Zm00001d051692	2.0806	7.5513e-05	Zm00001d051692
Zm00001d020887	2.0781	1.5725e-19	Zm00001d020887
Zm00001d017152	2.0753	6.5235e-121	Endochitinase PR4 [Source:UniProtKB/TrEMBL;Acc:B6TT00]
Zm00001d019450	2.0732	1.0045e-14	Zm00001d019450
Zm00001d031426	2.0722	0.00020694	Protein kinase [Source:UniProtKB/TrEMBL;Acc:B6SZP3]
Zm00001d043293	2.0712	2.2796e-26	Zm00001d043293
Zm00001d031727	2.0702	5.6649e-16	Zm00001d031727
Zm00001d049616	2.0577	0.00010792	Zm00001d049616
Zm00001d020692	2.0577	0.00040825	Hexosyltransferase [Source:UniProtKB/TrEMBL;Acc:A0A1D6I5P8]
Zm00001d003603	2.0544	2.0792e-43	Zm00001d003603
Zm00001d053208	2.0506	6.1353e-11	SHI [Source:UniProtKB/TrEMBL;Acc:B6TUV8]
Zm00001d018748	2.0495	2.2671e-08	Zm00001d018748
Zm00001d033419	2.046	0.00017328	Zm00001d033419
Zm00001d052653	2.0449	2.5918e-139	Zm00001d052653
Zm00001d037607	2.0433	0.000363	WRKY transcription factor [Source:UniProtKB/TrEMBL;Acc:C4J6I0]
Zm00001d052813	2.0398	1.4837e-19	Zm00001d052813
Zm00001d048801	2.036	2.4467e-06	Early flowering 4 [Source:UniProtKB/TrEMBL;Acc:B7ZZS3]
Zm00001d002623	2.0337	9.2689e-48	Protein DETOXIFICATION [Source:UniProtKB/TrEMBL;Acc:C4IYF1]
Zm00001d048647	2.0334	3.0634e-07	MYB transcription factor [Source:UniProtKB/TrEMBL;Acc:K7TU66]
Zm00001d030023	2.0333	5.4298e-29	Zm00001d030023
Zm00001d026652	2.0331	6.8532e-05	DNA binding protein [Source:UniProtKB/TrEMBL;Acc:B6TLP0]
Zm00001d025401	2.0252	5.468e-12	Asr protein [Source:UniProtKB/TrEMBL;Acc:A8IK79]
Zm00001d007789	2.0245	2.9443e-30	Serine/threonine-protein kinase [Source:UniProtKB/TrEMBL;Acc:A0A1D6F8W0]
Zm00001d032753	2.0222	1.2838e-06	Zm00001d032753
Zm00001d046913	2.0218	3.8066e-09	Zm00001d046913
Zm00001d002798	2.017	1.2859e-25	Zm00001d002798
Zm00001d038675	2.0151	3.0075e-07	Zm00001d038675
Zm00001d043096	2.0127	7.5972e-27	Zm00001d043096
Zm00001d021726	2.0125	5.3144e-14	Serine/threonine-protein kinase [Source:UniProtKB/TrEMBL;Acc:A0A1D6IEI2]
Zm00001d042781	2.0084	3.4195e-05	Zm00001d042781
Zm00001d028260	2.005	2.4393e-07	Glutamine synthetase [Source:UniProtKB/TrEMBL;Acc:A0A1D6JTN6]
Zm00001d020403	2.0003	0.00010836	Zm00001d020403
Zm00001d023253	2.0002	1.9064e-06	Putative lectin-domain receptor-like protein kinase family protein [Source:UniProtKB/TrEMBL;Acc:B4F902]
Zm00001d038020	2	1.2336e-06	Zm00001d038020
Zm00001d040649	1.9965	1.2476e-12	Pectinesterase [Source:UniProtKB/TrEMBL;Acc:A0A1D6MRY9]
Zm00001d037935	1.9885	8.3763e-06	Zm00001d037935
Zm00001d011041	1.9831	0.00016087	Zm00001d011041
Zm00001d003624	1.9813	5.4997e-05	Zm00001d003624
Zm00001d043258	1.9808	8.0977e-05	Zm00001d043258
Zm00001d026369	1.9747	1.8153e-05	Zm00001d026369
Zm00001d022424	1.9698	8.7954e-15	Zm00001d022424
Zm00001d047447	1.9681	1.4822e-15	Phosphoinositide phospholipase C [Source:UniProtKB/TrEMBL;Acc:K7VZB3]
Zm00001d044142	1.9663	2.2441e-05	Zm00001d044142
Zm00001d039941	1.9648	1.6803e-10	16.9 kDa class I heat shock protein 2 [Source:UniProtKB/TrEMBL;Acc:B6U6V5]
Zm00001d049081	1.9621	1.8513e-62	Zm00001d049081
Zm00001d053568	1.9604	7.1739e-13	Zm00001d053568
Zm00001d019752	1.9599	0.00030913	Putative uncharacterized protein [Source:UniProtKB/TrEMBL;Acc:B6SWB0]
Zm00001d020927	1.9574	4.3201e-07	Zm00001d020927
Zm00001d050195	1.9539	1.2236e-24	Putative WRKY DNA-binding domain superfamily protein [Source:UniProtKB/TrEMBL;Acc:K7TVL8]
Zm00001d025059	1.9497	4.8748e-05	Zm00001d025059
Zm00001d017559	1.9487	1.0966e-05	Zm00001d017559
Zm00001d034723	1.9441	1.7586e-05	Zm00001d034723
Zm00001d027846	1.9422	6.877e-05	Zm00001d027846
Zm00001d010671	1.9414	4.9186e-46	Zm00001d010671
Zm00001d053087	1.9397	6.381e-08	Putative D-mannose binding lectin receptor-like protein kinase family protein [Source:UniProtKB/TrEMBL;Acc:K7U8W5]
Zm00001d004908	1.9394	7.0423e-09	Zm00001d004908
Zm00001d000434	1.9382	5.871e-16	Zm00001d000434
Zm00001d028693	1.936	0.00017642	Zm00001d028693
Zm00001d031315	1.9349	4.7468e-22	Zm00001d031315
Zm00001d017502	1.9288	7.6145e-24	Trehalose 6-phosphate phosphatase [Source:UniProtKB/TrEMBL;Acc:A0A1D6HF51]
Zm00001d019696	1.9278	1.0692e-05	Zm00001d019696
Zm00001d002143	1.9276	5.6208e-07	Zm00001d002143
Zm00001d054044	1.9267	8.1505e-05	Catalase [Source:UniProtKB/TrEMBL;Acc:K7UGM3]
Zm00001d039907	1.9258	0.00027895	Zm00001d039907
Zm00001d006236	1.9235	2.6555e-36	MYB transcription factor [Source:UniProtKB/TrEMBL;Acc:B4FNX4]
Zm00001d036972	1.9164	5.2717e-17	Non-specific serine/threonine protein kinase [Source:UniProtKB/TrEMBL;Acc:A0A1D6LSZ1]
Zm00001d012512	1.9127	5.644e-09	Zm00001d012512
Zm00001d051573	1.9124	0.00038644	Putative homeobox DNA-binding domain superfamily protein [Source:UniProtKB/TrEMBL;Acc:K7U7M4]
Zm00001d013571	1.9113	2.7801e-22	Zm00001d013571
Zm00001d049987	1.91	4.7094e-11	Potassium transporter [Source:UniProtKB/TrEMBL;Acc:A0A1D6PZ98]
Zm00001d050893	1.9082	5.6574e-19	NAC transcription factor [Source:UniProtKB/TrEMBL;Acc:C0PC79]
Zm00001d014617	1.9054	1.1589e-69	Xyloglucan endotransglucosylase/hydrolase [Source:UniProtKB/TrEMBL;Acc:B4F9C6]
Zm00001d032116	1.9048	1.0753e-26	Zm00001d032116
Zm00001d043025	1.9014	4.5203e-22	Zm00001d043025
Zm00001d014200	1.9	0.00035421	Zm00001d014200
Zm00001d006360	1.8981	1.8636e-18	Zm00001d006360
Zm00001d012642	1.8974	6.2011e-23	Zm00001d012642
Zm00001d008793	1.8878	4.2928e-05	Putative WRKY DNA-binding domain superfamily protein [Source:UniProtKB/TrEMBL;Acc:C0P8K1]
Zm00001d025846	1.8855	4.722e-06	Beta-glucosidase [Source:UniProtKB/TrEMBL;Acc:K7U546]
Zm00001d006211	1.8825	0.00031066	Senescence-inducible chloroplast stay-green protein 1 [Source:UniProtKB/TrEMBL;Acc:B4FTC3]
Zm00001d045086	1.8802	2.2189e-19	Putative leucine-rich repeat receptor-like protein kinase family protein [Source:UniProtKB/TrEMBL;Acc:K7VE14]
Zm00001d028814	1.8749	9.7969e-10	Pathogenesis-related protein 10 [Source:UniProtKB/TrEMBL;Acc:Q29SB6]
Zm00001d003193	1.8729	9.2975e-07	Zm00001d003193
Zm00001d036402	1.8723	6.7947e-07	Zm00001d036402
Zm00001d015845	1.872	1.2456e-06	Zm00001d015845
Zm00001d038449	1.8676	7.4551e-08	Zm00001d038449
Zm00001d008957	1.8665	9.7136e-10	Zm00001d008957
Zm00001d028337	1.8589	5.2507e-05	Zm00001d028337
Zm00001d018819	1.8585	1.9458e-27	Viviparous-14 [Source:UniProtKB/TrEMBL;Acc:B6SV18]
Zm00001d007765	1.8556	1.9711e-08	Prolyl 4-hydroxylase 4 [Source:UniProtKB/TrEMBL;Acc:G4XT43]
Zm00001d003884	1.8541	4.0798e-09	Zm00001d003884
Zm00001d016950	1.852	3.5866e-13	Zm00001d016950
Zm00001d044529	1.8512	9.3861e-22	Zm00001d044529
Zm00001d047528	1.8505	5.5301e-10	Zm00001d047528
Zm00001d020418	1.8501	3.3506e-06	Zm00001d020418
Zm00001d039355	1.8446	9.0723e-08	Histone-lysine N-methyltransferase [Source:UniProtKB/TrEMBL;Acc:A0A1D6MFV1]
Zm00001d018390	1.843	0.00037229	Zm00001d018390
Zm00001d022126	1.8422	3.9975e-09	Zm00001d022126
Zm00001d011228	1.8402	2.0173e-17	Zm00001d011228
Zm00001d021569	1.8392	0.00021355	Protein DETOXIFICATION [Source:UniProtKB/TrEMBL;Acc:B6SSG0]
Zm00001d033090	1.8382	2.4923e-05	Secretory carrier-associated membrane protein [Source:UniProtKB/TrEMBL;Acc:A0A1D6KW72]
Zm00001d032363	1.836	4.9068e-32	Zm00001d032363
Zm00001d027375	1.8358	0.00039806	Zm00001d027375
Zm00001d031785	1.8328	0.00011116	Serine/threonine-protein kinase [Source:UniProtKB/TrEMBL;Acc:A0A1D6KL97]
Zm00001d012488	1.8207	8.5265e-05	Nodulin-like protein [Source:UniProtKB/TrEMBL;Acc:B4FBB1]
Zm00001d047970	1.8206	4.7916e-09	Xyloglucan endotransglucosylase/hydrolase [Source:UniProtKB/TrEMBL;Acc:A0A1D6PF72]
Zm00001d037095	1.815	1.503e-07	Zm00001d037095
Zm00001d039218	1.8134	6.643e-06	Non-specific serine/threonine protein kinase [Source:UniProtKB/TrEMBL;Acc:A0A1D6MEM6]
Zm00001d037228	1.8133	1.5726e-05	Aquaporin NIP2-2 [Source:UniProtKB/Swiss-Prot;Acc:Q9ATN2]
Zm00001d049594	1.8127	5.1038e-09	Zm00001d049594
Zm00001d007175	1.8074	4.8287e-25	Zm00001d007175
Zm00001d016306	1.8049	3.635e-10	Zm00001d016306
Zm00001d035035	1.801	1.0843e-22	Zm00001d035035
Zm00001d051166	1.8005	9.0382e-08	Phenylalanine ammonia-lyase [Source:UniProtKB/TrEMBL;Acc:C0PL14]
Zm00001d031580	1.7965	1.1478e-23	Zm00001d031580
Zm00001d046961	1.7903	2.4605e-06	VQ motif family protein [Source:UniProtKB/TrEMBL;Acc:B6SNC5]
Zm00001d034163	1.7836	3.7634e-08	Zm00001d034163
Zm00001d018211	1.7786	3.6749e-22	1-aminocyclopropane-1-carboxylate oxidase 1 [Source:UniProtKB/TrEMBL;Acc:Q6JN53]
Zm00001d012255	1.7778	1.1253e-07	Putative MYB DNA-binding domain superfamily protein [Source:UniProtKB/TrEMBL;Acc:K7VN13]
Zm00001d012229	1.7749	5.0489e-05	Zm00001d012229
Zm00001d052261	1.7729	5.0323e-21	Zm00001d052261
Zm00001d038884	1.7719	4.8635e-33	Zm00001d038884
Zm00001d044906	1.7697	9.7093e-17	12-oxophytodienoate reductase 2 [Source:UniProtKB/TrEMBL;Acc:K7V5I3]
Zm00001d044947	1.7665	7.4133e-06	Zm00001d044947
Zm00001d042551	1.7612	2.6531e-56	Zm00001d042551
Zm00001d028374	1.761	2.3122e-27	Zm00001d028374
Zm00001d047060	1.7606	2.8255e-32	Zm00001d047060
Zm00001d032552	1.7569	7.7586e-24	Zm00001d032552
Zm00001d031614	1.7569	1.9319e-07	Zm00001d031614
Zm00001d007616	1.7565	1.5399e-07	Patatin [Source:UniProtKB/TrEMBL;Acc:A0A1D6F7L4]
Zm00001d044395	1.7553	0.00029497	Zm00001d044395
Zm00001d039589	1.7553	2.8938e-06	Zm00001d039589
Zm00001d024752	1.7525	3.4025e-06	Peroxidase [Source:UniProtKB/TrEMBL;Acc:B4FSW5]
Zm00001d010388	1.7513	0.00024116	Zm00001d010388
Zm00001d027947	1.749	0.00034036	Zm00001d027947
Zm00001d045644	1.7479	0.00023044	Zm00001d045644
Zm00001d043238	1.7438	5.0013e-16	Peroxidase [Source:UniProtKB/TrEMBL;Acc:A0A1D6N9N4]
Zm00001d028785	1.7432	4.9949e-19	Zm00001d028785
Zm00001d033567	1.7409	1.3604e-14	Zm00001d033567
Zm00001d031554	1.7409	5.5848e-06	Zm00001d031554
Zm00001d023404	1.7401	1.5892e-21	Purple acid phosphatase [Source:UniProtKB/TrEMBL;Acc:K7TEL4]
Zm00001d023270	1.7398	1.5379e-08	Zm00001d023270
Zm00001d046404	1.7387	4.9482e-06	Zm00001d046404
Zm00001d027449	1.738	4.098e-22	Zm00001d027449
Zm00001d034782	1.7373	1.7441e-17	Ammonium transporter [Source:UniProtKB/TrEMBL;Acc:A0A1D6LBB3]
Zm00001d043741	1.7363	2.9945e-06	Zm00001d043741
Zm00001d031129	1.7337	4.1186e-13	Zm00001d031129
Zm00001d025761	1.7325	8.2855e-30	Zm00001d025761
Zm00001d028074	1.7323	1.0802e-11	Zm00001d028074
Zm00001d039426	1.7287	4.6244e-09	Zm00001d039426
Zm00001d011451	1.7266	2.4035e-07	Zm00001d011451
Zm00001d001826	1.7259	0.00021154	Zm00001d001826
Zm00001d016942	1.7253	6.8143e-06	Glycosyltransferase [Source:UniProtKB/TrEMBL;Acc:A0A1D6HBD6]
Zm00001d044535	1.722	2.6916e-06	WAT1-related protein [Source:UniProtKB/TrEMBL;Acc:A0A1D6NMX8]
Zm00001d018200	1.7161	3.1437e-05	Zm00001d018200
Zm00001d047799	1.7158	5.4861e-14	Zm00001d047799
Zm00001d041236	1.7132	1.1484e-73	Zm00001d041236
Zm00001d042013	1.7128	5.324e-10	Serine/threonine-protein kinase [Source:UniProtKB/TrEMBL;Acc:A0A1D6N0I9]
Zm00001d011297	1.7123	2.6048e-13	Zm00001d011297
Zm00001d048947	1.7091	4.8729e-14	Zm00001d048947
Zm00001d036880	1.7081	5.3755e-09	Zm00001d036880
Zm00001d035899	1.7004	4.3999e-14	Zm00001d035899
Zm00001d018195	1.6999	5.846e-13	WAT1-related protein [Source:UniProtKB/TrEMBL;Acc:A0A1D6HLC5]
Zm00001d028303	1.6968	0.00019738	Branched-chain-amino-acid aminotransferase [Source:UniProtKB/TrEMBL;Acc:A0A1D6JUA3]
Zm00001d032468	1.6942	1.7537e-12	Zm00001d032468
Zm00001d016748	1.694	4.4021e-06	Zm00001d016748
Zm00001d049860	1.6934	2.5955e-13	NAC domain-containing protein 68 [Source:UniProtKB/TrEMBL;Acc:B6U0Z1]
Zm00001d044442	1.6919	2.8271e-39	Zm00001d044442
Zm00001d046865	1.6914	3.5124e-11	Zm00001d046865
Zm00001d050164	1.6907	3.6346e-14	Putative WAK-related receptor-like protein kinase family protein [Source:UniProtKB/TrEMBL;Acc:C0P4E2]
Zm00001d020703	1.685	1.3355e-05	Serine/threonine-protein kinase [Source:UniProtKB/TrEMBL;Acc:A0A1D6I5R1]
Zm00001d021089	1.6832	0.0001187	AP2-EREBP transcription factor [Source:UniProtKB/TrEMBL;Acc:A0A060D1Y7]
Zm00001d040594	1.6822	2.1458e-18	Cpm7 [Source:UniProtKB/TrEMBL;Acc:B6U822]
Zm00001d051829	1.682	4.8879e-05	Zm00001d051829
Zm00001d011393	1.6816	0.0001935	Zm00001d011393
Zm00001d031412	1.6764	1.5648e-08	Zm00001d031412
Zm00001d032467	1.6752	0.00022281	Zm00001d032467
Zm00001d024200	1.6736	2.0817e-10	CONSTANS-like protein CO8 [Source:UniProtKB/TrEMBL;Acc:B6SZU8]
Zm00001d048202	1.6723	2.6892e-51	Zm00001d048202
Zm00001d035753	1.6716	2.3769e-11	Zm00001d035753
Zm00001d003931	1.6645	7.266e-05	Zm00001d003931
Zm00001d027405	1.6565	1.3379e-09	Zm00001d027405
Zm00001d023535	1.6565	2.2799e-07	Zm00001d023535
Zm00001d043800	1.6528	3.6433e-12	Zm00001d043800
Zm00001d014149	1.6523	3.9998e-06	Zm00001d014149
Zm00001d038522	1.6484	1.4199e-48	Zm00001d038522
Zm00001d002564	1.6464	4.3454e-09	Zm00001d002564
Zm00001d041842	1.6357	4.5917e-05	Zm00001d041842
Zm00001d038741	1.6329	6.7844e-12	Zm00001d038741
Zm00001d019260	1.6303	5.9089e-06	Zm00001d019260
Zm00001d039786	1.6302	2.89e-49	Zm00001d039786
Zm00001d034674	1.6288	8.8007e-27	Zm00001d034674
Zm00001d002175	1.6274	6.6466e-08	Zm00001d002175
Zm00001d017591	1.6251	3.0734e-33	Zm00001d017591
Zm00001d032408	1.6237	1.0017e-62	Serine/threonine-protein kinase [Source:UniProtKB/TrEMBL;Acc:A0A1D6KQI3]
Zm00001d023664	1.6226	7.4587e-30	ABA-responsive protein [Source:UniProtKB/TrEMBL;Acc:K7TFB6]
Zm00001d042285	1.6208	0.00018867	Zm00001d042285
Zm00001d010945	1.6197	6.443e-05	Zm00001d010945
Zm00001d047461	1.6186	5.1513e-06	Mitochondria fission 1 protein [Source:UniProtKB/TrEMBL;Acc:B6TRK0]
Zm00001d043528	1.6169	5.3144e-05	Zm00001d043528
Zm00001d028912	1.6143	1.685e-06	Zm00001d028912
Zm00001d048611	1.6134	2.8261e-112	Metallothionein-like protein 1 [Source:UniProtKB/TrEMBL;Acc:B6T095]
Zm00001d033049	1.6131	1.6449e-29	TIFY10 [Source:UniProtKB/TrEMBL;Acc:B6U6B4]
Zm00001d026625	1.6102	9.1115e-05	Zm00001d026625
Zm00001d010988	1.6089	1.9502e-07	Zm00001d010988
Zm00001d014804	1.6074	1.0341e-30	Zm00001d014804
Zm00001d000126	1.6062	4.5892e-11	Zm00001d000126
Zm00001d017240	1.6061	7.171e-05	Grx_C2.1-glutaredoxin subgroup I [Source:UniProtKB/TrEMBL;Acc:B6SN61]
Novel00108	1.6039	2.9216e-08	PREDICTED: LOW QUALITY PROTEIN: probable E3 ubiquitin ligase complex SCF subunit sconB [Zea mays]
Zm00001d048909	1.5971	6.3784e-08	Zm00001d048909
Zm00001d018857	1.5938	3.9597e-15	Zm00001d018857
Zm00001d028103	1.5909	3.3209e-07	Zm00001d028103
Zm00001d039977	1.5893	3.0445e-08	Zm00001d039977
Zm00001d028505	1.5884	6.4562e-07	Zm00001d028505
Zm00001d031639	1.5843	1.8636e-06	Zm00001d031639
Zm00001d027992	1.5836	6.335e-25	Zm00001d027992
Zm00001d043390	1.5834	0.00024287	Tumor-related protein [Source:UniProtKB/TrEMBL;Acc:B6THZ2]
Zm00001d032893	1.582	0.00023174	Zm00001d032893
Zm00001d039771	1.5816	2.9066e-29	Zm00001d039771
Zm00001d007255	1.581	4.8752e-08	Zm00001d007255
Zm00001d022062	1.5805	3.198e-14	Zm00001d022062
Zm00001d031049	1.5752	0.00016191	Zm00001d031049
Zm00001d002405	1.5737	9.4323e-29	WRKY transcription factor [Source:UniProtKB/TrEMBL;Acc:C4J9B4]
Zm00001d014984	1.5736	4.5215e-06	Glycerol-3-phosphate acyltransferase 8 [Source:UniProtKB/TrEMBL;Acc:B6SRR0]
Zm00001d034184	1.573	1.6323e-08	Cytochrome P450 CYP74A18 [Source:UniProtKB/TrEMBL;Acc:B6TT18]
Zm00001d016070	1.5728	7.1414e-63	Zm00001d016070
Zm00001d034031	1.5726	1.454e-17	Zm00001d034031
Zm00001d029607	1.5697	4.6904e-06	GRAS transcription factor [Source:UniProtKB/TrEMBL;Acc:A0A060CVM9]
Zm00001d042958	1.5695	0.00024981	Zm00001d042958
Zm00001d045210	1.5691	1.4793e-07	Dirigent protein [Source:UniProtKB/TrEMBL;Acc:K7V6J0]
Zm00001d039368	1.5688	1.4301e-18	Zm00001d039368
Zm00001d030942	1.5687	3.9348e-05	Zm00001d030942
Zm00001d018445	1.563	7.5172e-25	Zm00001d018445
Zm00001d032084	1.5614	2.105e-09	Zm00001d032084
Zm00001d031427	1.5608	7.9749e-05	Zm00001d031427
Zm00001d011527	1.5607	1.0123e-42	Putative WRKY DNA-binding domain superfamily protein [Source:UniProtKB/TrEMBL;Acc:K7V474]
Zm00001d025753	1.5593	6.6772e-07	Endochitinase B [Source:UniProtKB/TrEMBL;Acc:C0P451]
Zm00001d015291	1.5591	3.0911e-08	Zm00001d015291
Zm00001d012968	1.5588	1.447e-06	Zm00001d012968
Zm00001d052124	1.5569	7.6626e-05	Putative DUF231 domain containing family protein [Source:UniProtKB/TrEMBL;Acc:K7UKT1]
Zm00001d036925	1.5559	7.0402e-06	Protein kinase Kelch repeat:Kelch [Source:UniProtKB/TrEMBL;Acc:B6SJR4]
Zm00001d002200	1.5548	2.6256e-05	Zm00001d002200
Zm00001d012402	1.5537	1.8412e-27	Zm00001d012402
Zm00001d017817	1.5509	8.0001e-10	Zm00001d017817
Novel00770	1.5503	1.4854e-07	uncharacterized protein LOC100384824 [Zea mays]>gi|238007250|gb|ACR34660.1| unknown [Zea mays]>gi|413943518|gb|AFW76167.1| hypothetical protein ZEAMMB73_177538 [Zea mays]
Zm00001d034829	1.549	4.0031e-46	Zm00001d034829
Zm00001d005892	1.5474	1.7388e-06	Zm00001d005892
Zm00001d011843	1.544	1.7381e-08	Zm00001d011843
Zm00001d020332	1.5429	1.6821e-06	Ubiquitin-protein ligase [Source:UniProtKB/TrEMBL;Acc:B6SWJ0]
Zm00001d003492	1.5421	2.3941e-10	Zm00001d003492
Zm00001d028742	1.5363	6.7179e-26	Zm00001d028742
Zm00001d038412	1.5271	2.2717e-05	Ammonium transporter [Source:UniProtKB/TrEMBL;Acc:B7ZXF9]
Zm00001d012285	1.5271	7.2746e-05	Putative MYB DNA-binding domain superfamily protein [Source:UniProtKB/TrEMBL;Acc:K7VAU0]
Zm00001d026298	1.525	0.00041501	Putative heavy metal transport/detoxification superfamily protein [Source:UniProtKB/TrEMBL;Acc:K7ULU7]
Zm00001d025933	1.5215	8.1033e-14	Zm00001d025933
Zm00001d032324	1.5213	0.00010116	Zm00001d032324
Zm00001d001943	1.5212	1.606e-06	Zm00001d001943
Zm00001d015914	1.5206	3.4017e-05	Bidirectional sugar transporter SWEET [Source:UniProtKB/TrEMBL;Acc:C0P438]
Zm00001d035605	1.5202	4.6639e-160	Zm00001d035605
Zm00001d038972	1.5136	3.9247e-10	Zm00001d038972
Zm00001d027423	1.5135	5.2852e-50	Zm00001d027423
Zm00001d006256	1.505	1.2233e-14	Zm00001d006256
Zm00001d038740	1.5049	8.5099e-09	Zm00001d038740
Zm00001d007076	1.502	0.00018914	Zm00001d007076
Zm00001d017867	1.5006	0.00039408	Zm00001d017867
Novel01032	1.5004	2.5522e-35	BnaCnng12640D [Brassica napus]
Zm00001d014843	1.4997	1.0567e-05	Zm00001d014843
Zm00001d047993	1.4974	1.6745e-12	Zm00001d047993
Zm00001d028809	1.4958	5.7455e-06	Zm00001d028809
Zm00001d027734	1.4951	2.2242e-06	Zm00001d027734
Zm00001d020454	1.4913	4.2754e-06	Zm00001d020454
Zm00001d041514	1.4892	1.7851e-09	Zm00001d041514
Zm00001d007073	1.4869	1.091e-22	Carboxypeptidase [Source:UniProtKB/TrEMBL;Acc:A0A1D6F2R4]
Zm00001d043613	1.4852	5.3298e-22	Zm00001d043613
Zm00001d046998	1.4837	7.0997e-17	Zm00001d046998
Zm00001d051863	1.4829	1.0387e-38	Putative cytochrome P450 superfamily protein [Source:UniProtKB/TrEMBL;Acc:K7U8N8]
Zm00001d022044	1.4816	5.0421e-10	Zm00001d022044
Zm00001d027649	1.4799	0.00015559	Zm00001d027649
Zm00001d035542	1.4738	6.2108e-16	Glycine-rich protein A3 [Source:UniProtKB/TrEMBL;Acc:B4FV89]
Zm00001d043512	1.4734	6.8801e-08	Zm00001d043512
Zm00001d053369	1.4729	3.0982e-05	Zm00001d053369
Zm00001d048960	1.4725	2.636e-09	Zm00001d048960
Zm00001d031802	1.4715	6.0396e-06	Zm00001d031802
Zm00001d016225	1.4708	3.9488e-09	Zm00001d016225
Zm00001d052386	1.4706	1.5598e-09	Putative apyrase family protein [Source:UniProtKB/TrEMBL;Acc:K7U2Z2]
Zm00001d006879	1.4695	2.073e-09	Zm00001d006879
Zm00001d005888	1.4681	8.2001e-13	HSF transcription factor [Source:UniProtKB/TrEMBL;Acc:A0A060D7C8]
Zm00001d014243	1.4678	2.0458e-05	Zm00001d014243
Zm00001d003247	1.4637	5.4953e-06	Malate synthase [Source:UniProtKB/TrEMBL;Acc:A0A1D6E7V9]
Zm00001d008370	1.4632	1.2882e-13	Putative geranylgeranyl pyrophosphate synthase 3 [Source:UniProtKB/TrEMBL;Acc:C5G5X5]
Zm00001d017976	1.4628	1.2308e-07	Zm00001d017976
Zm00001d024767	1.4596	1.5378e-07	Zm00001d024767
Zm00001d042848	1.4587	1.2228e-20	Zm00001d042848
Zm00001d003993	1.4575	8.7619e-05	Zm00001d003993
Zm00001d002287	1.4536	4.0056e-07	Non-specific serine/threonine protein kinase [Source:UniProtKB/TrEMBL;Acc:A0A1D6DZ88]
Zm00001d006868	1.4523	1.0495e-05	Zm00001d006868
Zm00001d047579	1.4519	2.1651e-16	Putative MYB DNA-binding domain superfamily protein [Source:UniProtKB/TrEMBL;Acc:B4FNP8]
Zm00001d033793	1.4519	6.2577e-06	Zm00001d033793
Zm00001d016136	1.4514	3.7291e-19	Zm00001d016136
Zm00001d025374	1.447	1.7484e-05	Zm00001d025374
Zm00001d041544	1.4454	7.9972e-05	Zm00001d041544
Zm00001d040201	1.4454	0.0003437	Zm00001d040201
Zm00001d052008	1.4439	1.056e-06	Zm00001d052008
Zm00001d001832	1.4421	7.5949e-06	Zm00001d001832
Zm00001d007157	1.44	8.6678e-42	Zm00001d007157
Zm00001d028953	1.4391	0.00016179	VQ motif family protein [Source:UniProtKB/TrEMBL;Acc:B4FFU9]
Zm00001d041481	1.4379	4.6929e-20	Patatin [Source:UniProtKB/TrEMBL;Acc:A0A1D6MWD7]
Zm00001d044908	1.4378	8.678e-09	12-oxo-phytodienoic acid reductase [Source:UniProtKB/TrEMBL;Acc:B4F872]
Zm00001d024497	1.4375	8.6306e-19	Zm00001d024497
Zm00001d026126	1.4369	3.9267e-26	Zm00001d026126
Zm00001d010399	1.4358	3.181e-36	Putative WRKY DNA-binding domain superfamily protein [Source:UniProtKB/TrEMBL;Acc:K7V3X8]
Zm00001d012279	1.4356	1.425e-14	Putative RING zinc finger domain superfamily protein [Source:UniProtKB/TrEMBL;Acc:B6ST75]
Zm00001d025281	1.4353	7.2082e-14	Putative AP2/EREBP transcription factor superfamily protein [Source:UniProtKB/TrEMBL;Acc:K7U2X1]
Zm00001d018962	1.4322	9.4296e-06	Zm00001d018962
Zm00001d006688	1.4317	1.0758e-09	Zm00001d006688
Zm00001d013862	1.4313	6.4603e-07	Zm00001d013862
Zm00001d033402	1.4274	0.00018677	Zm00001d033402
Zm00001d025752	1.4274	0.00018677	Zm00001d025752
Zm00001d033898	1.4221	3.8737e-05	Zm00001d033898
Zm00001d025943	1.4193	1.8843e-05	Zm00001d025943
Zm00001d012456	1.4189	1.2217e-123	Zm00001d012456
Zm00001d046767	1.4179	3.6526e-125	Zm00001d046767
Zm00001d023596	1.4165	6.1848e-06	Zm00001d023596
Zm00001d021410	1.4134	6.1596e-75	Zm00001d021410
Zm00001d053699	1.4128	8.8223e-05	Putative uncharacterized protein [Source:UniProtKB/TrEMBL;Acc:B6T5W7]
Zm00001d045657	1.4116	6.3512e-48	Nudix hydrolase 4 [Source:UniProtKB/TrEMBL;Acc:B6T9Z2]
Zm00001d009666	1.4105	4.5892e-05	Dihydroflavonol-4-reductase [Source:UniProtKB/TrEMBL;Acc:B8A3B8]
Zm00001d035243	1.4086	5.8314e-05	Zm00001d035243
Zm00001d043480	1.4063	8.9814e-30	Zm00001d043480
Zm00001d016401	1.406	5.4844e-07	Zm00001d016401
Zm00001d018811	1.4047	2.2358e-12	Zm00001d018811
Zm00001d020714	1.4045	1.4212e-06	HSF transcription factor [Source:UniProtKB/TrEMBL;Acc:A0A060D1R4]
Zm00001d035367	1.4042	5.6939e-24	Zm00001d035367
Zm00001d028304	1.4036	1.2325e-05	Zm00001d028304
Zm00001d010380	1.4026	6.8096e-05	Zm00001d010380
Zm00001d044898	1.402	1.0766e-05	Copper ion binding protein [Source:UniProtKB/TrEMBL;Acc:K7V5H2]
Zm00001d020408	1.4012	3.3809e-06	Zm00001d020408
Zm00001d042887	1.4011	3.4879e-35	Avr9/Cf-9 rapidly elicited protein 137 [Source:UniProtKB/TrEMBL;Acc:B4FAJ5]
Zm00001d036136	1.4005	1.6161e-07	Zm00001d036136
Zm00001d007753	1.4001	1.0598e-09	Zm00001d007753
Zm00001d016363	1.3999	2.9476e-15	CASP-like protein [Source:UniProtKB/TrEMBL;Acc:A0A1D6H6Y6]
Zm00001d052518	1.3978	9.9569e-16	Zm00001d052518
Zm00001d000358	1.3978	1.4103e-08	Auxin response factor [Source:UniProtKB/TrEMBL;Acc:K7UYC8]
Zm00001d043723	1.3948	1.1134e-17	Zm00001d043723
Zm00001d020835	1.3941	1.024e-07	Zm00001d020835
Zm00001d025380	1.3925	0.00022053	Zm00001d025380
Zm00001d037207	1.3917	8.4844e-14	Glycosyltransferase [Source:UniProtKB/TrEMBL;Acc:A0A1D6LVH9]
Zm00001d006701	1.3912	8.9575e-47	GRAS transcription factor [Source:UniProtKB/TrEMBL;Acc:C0P6K9]
Zm00001d012900	1.3907	1.9149e-08	Cell number regulator 10 [Source:UniProtKB/Swiss-Prot;Acc:D9HP26]
Zm00001d029438	1.3902	8.8557e-05	Zm00001d029438
Zm00001d039582	1.3899	6.9873e-23	Zm00001d039582
Zm00001d009969	1.3882	3.6024e-06	Zm00001d009969
Zm00001d007251	1.3874	5.9546e-11	Zm00001d007251
Zm00001d019725	1.3832	2.5031e-09	Zm00001d019725
Zm00001d021240	1.383	3.7079e-05	Zm00001d021240
Zm00001d014463	1.3816	3.7187e-70	Zm00001d014463
Zm00001d034641	1.3811	3.9954e-05	Zm00001d034641
Zm00001d015397	1.3803	1.8919e-09	VQ motif family protein [Source:UniProtKB/TrEMBL;Acc:B6SPA9]
Zm00001d044181	1.3799	2.6805e-15	Zm00001d044181
Zm00001d051397	1.3796	6.3892e-05	Zm00001d051397
Zm00001d038791	1.3773	1.8204e-26	Zm00001d038791
Zm00001d028711	1.3762	9.5999e-08	Mitogen-activated protein kinase [Source:UniProtKB/TrEMBL;Acc:B4FN55]
Zm00001d011654	1.3759	2.2727e-20	Putative MAPKKK family protein kinase [Source:UniProtKB/TrEMBL;Acc:K7V4P4]
Zm00001d049375	1.3751	2.276e-35	Zm00001d049375
Zm00001d031655	1.3724	1.8378e-10	Zm00001d031655
Zm00001d018799	1.3716	1.5154e-11	Non-specific serine/threonine protein kinase [Source:UniProtKB/TrEMBL;Acc:A0A1D6HSH6]
Zm00001d024546	1.3712	3.7236e-10	Zm00001d024546
Zm00001d013641	1.3711	5.4094e-05	Zm00001d013641
Zm00001d022637	1.3706	1.6997e-05	Zm00001d022637
Zm00001d026182	1.3699	0.00025338	Zm00001d026182
Zm00001d032696	1.3691	1.7069e-05	Zm00001d032696
Zm00001d006463	1.3685	1.4533e-13	C2C2-DOF transcription factor [Source:UniProtKB/TrEMBL;Acc:A0A060D121]
Zm00001d004700	1.3685	4.1373e-20	Lipid binding protein [Source:UniProtKB/TrEMBL;Acc:B6UEB0]
Zm00001d006947	1.3657	2.0675e-24	Zm00001d006947
Zm00001d028361	1.3651	1.149e-06	Zm00001d028361
Zm00001d034596	1.3643	0.00031639	Zm00001d034596
Zm00001d019712	1.3622	0.00031026	Sucrose responsive element binding protein [Source:UniProtKB/TrEMBL;Acc:B6TZ85]
Zm00001d027557	1.3599	4.1461e-13	Zm00001d027557
Zm00001d020639	1.357	7.5582e-05	Zm00001d020639
Zm00001d010543	1.3552	1.7302e-05	Zm00001d010543
Zm00001d005190	1.3547	5.8875e-06	Zm00001d005190
Zm00001d018983	1.3539	3.8897e-05	Zm00001d018983
Zm00001d047883	1.3533	1.8959e-35	prMC3 [Source:UniProtKB/TrEMBL;Acc:B4G0A2]
Zm00001d033711	1.3524	4.385e-38	Chemocyanin [Source:UniProtKB/TrEMBL;Acc:B6TUK9]
Zm00001d009746	1.3472	8.6736e-05	Zm00001d009746
Zm00001d017462	1.3455	5.7774e-06	Zm00001d017462
Zm00001d006551	1.3442	2.9517e-17	Zm00001d006551
Zm00001d014253	1.3429	7.3949e-14	TIFY20 [Source:UniProtKB/TrEMBL;Acc:B6UG02]
Zm00001d025623	1.3381	0.0003401	Zm00001d025623
Zm00001d008562	1.3353	1.0286e-05	Zm00001d008562
Zm00001d040212	1.3349	5.0167e-07	Zm00001d040212
Zm00001d012899	1.3341	3.4736e-05	Cell number regulator 9 [Source:UniProtKB/Swiss-Prot;Acc:D9HP25]
Zm00001d028230	1.3325	2.762e-14	Zm00001d028230
Zm00001d019527	1.3308	0.00037833	Zm00001d019527
Zm00001d052682	1.3276	9.8101e-06	Zm00001d052682
Zm00001d029126	1.3254	0.00014097	Zm00001d029126
Zm00001d050899	1.325	1.1745e-10	Cell number regulator 2, mRNA [Source:UniProtKB/TrEMBL;Acc:K7U5L1]
Zm00001d038883	1.3248	2.9573e-05	Zm00001d038883
Zm00001d043789	1.3239	1.149e-06	Zm00001d043789
Zm00001d025920	1.3239	2.4524e-08	Putative lectin-like receptor protein kinase family protein [Source:UniProtKB/TrEMBL;Acc:K7TMA6]
Zm00001d019049	1.3222	3.9263e-11	Zm00001d019049
Zm00001d053195	1.32	3.7881e-12	Putative AP2/EREBP transcription factor superfamily protein [Source:UniProtKB/TrEMBL;Acc:K7U9C7]
Zm00001d047104	1.3178	1.265e-05	Transferase [Source:UniProtKB/TrEMBL;Acc:C0PFB7]
Zm00001d021656	1.3177	0.00024934	WAT1-related protein [Source:UniProtKB/TrEMBL;Acc:K7VUU6]
Zm00001d052229	1.3157	1.3158e-27	Putative AP2/EREBP transcription factor superfamily protein [Source:UniProtKB/TrEMBL;Acc:C4JBG6]
Zm00001d043220	1.3152	4.6748e-11	Zm00001d043220
Zm00001d036737	1.314	5.2954e-16	Zm00001d036737
Zm00001d028577	1.3117	8.7136e-25	Zm00001d028577
Zm00001d042717	1.3116	3.8227e-32	Zm00001d042717
Zm00001d030888	1.3112	5.3501e-21	Zm00001d030888
Zm00001d003614	1.3108	1.7693e-23	Zm00001d003614
Zm00001d028094	1.3107	3.6243e-60	Sigma factor sigB regulation protein rsbQ [Source:UniProtKB/TrEMBL;Acc:B6TRW7]
Zm00001d012746	1.3095	2.2803e-10	Putative WRKY DNA-binding domain superfamily protein [Source:UniProtKB/TrEMBL;Acc:C4J8W2]
Zm00001d039437	1.3085	1.0553e-10	Zm00001d039437
Zm00001d032470	1.3085	0.00024791	Zm00001d032470
Zm00001d018158	1.3041	1.3206e-10	Ethylene-responsive element binding protein 2 [Source:UniProtKB/TrEMBL;Acc:B6UCL0]
Zm00001d027924	1.304	2.4914e-07	AP2-EREBP transcription factor [Source:UniProtKB/TrEMBL;Acc:B4FIY3]
Zm00001d052944	1.3036	0.00036205	Calcium and calcium/calmodulin-dependent serine/threonine-proteinkinase [Source:UniProtKB/TrEMBL;Acc:Q208N4]
Zm00001d049091	1.3035	1.7561e-42	Zm00001d049091
Zm00001d006948	1.3028	5.5855e-17	Zm00001d006948
Zm00001d009985	1.3009	5.1849e-10	Polcalcin Jun o 2 [Source:UniProtKB/TrEMBL;Acc:K7VUH8]
Zm00001d033050	1.2989	1.2837e-37	TIFY9 [Source:UniProtKB/TrEMBL;Acc:B6TYH5]
Zm00001d043742	1.298	1.4411e-13	Zm00001d043742
Zm00001d018081	1.2966	1.5316e-164	AP2 domain-containing protein [Source:UniProtKB/TrEMBL;Acc:B6SIB9]
Zm00001d005664	1.2957	8.9223e-06	Zm00001d005664
Zm00001d022089	1.2947	2.3077e-09	EGG APPARATUS-1 protein [Source:UniProtKB/TrEMBL;Acc:B6TF57]
Zm00001d045036	1.2938	4.6405e-14	Zm00001d045036
Zm00001d020595	1.2933	4.0482e-07	Zm00001d020595
Zm00001d014317	1.2931	4.011e-16	Zm00001d014317
Zm00001d021946	1.2927	3.3204e-09	Zm00001d021946
Zm00001d028366	1.2895	3.9425e-06	Type I inositol-1,4,5-trisphosphate 5-phosphatase CVP2 [Source:UniProtKB/TrEMBL;Acc:B6SKV9]
Zm00001d017951	1.2894	8.5411e-12	Zm00001d017951
Zm00001d017864	1.2887	1.5987e-05	Zm00001d017864
Zm00001d007274	1.2886	2.8589e-12	Zm00001d007274
Zm00001d017353	1.2868	1.6564e-06	Zm00001d017353
Zm00001d034109	1.2845	7.1859e-08	Orphans transcription factor [Source:UniProtKB/TrEMBL;Acc:A0A060D8V5]
Zm00001d033848	1.2839	1.8193e-08	BHLH transcription factor [Source:UniProtKB/TrEMBL;Acc:B4FHG4]
Zm00001d032688	1.2803	4.2325e-07	Zm00001d032688
Zm00001d039859	1.2777	1.7333e-11	Zm00001d039859
Zm00001d018965	1.2767	8.5955e-05	Zm00001d018965
Zm00001d010812	1.276	0.00040719	Zm00001d010812
Zm00001d031726	1.2739	1.0984e-12	Zm00001d031726
Zm00001d022155	1.2697	1.876e-05	Zm00001d022155
Zm00001d010445	1.2692	1.8313e-14	CAPIP1 [Source:UniProtKB/TrEMBL;Acc:B6SMD9]
Zm00001d020977	1.2689	1.6423e-05	Zm00001d020977
Zm00001d044995	1.2657	9.3007e-36	Zm00001d044995
Zm00001d029963	1.2652	3.3607e-47	MYB-related transcription factor [Source:UniProtKB/TrEMBL;Acc:B4FK09]
Zm00001d032578	1.2649	2.2722e-05	C2C2-DOF transcription factor [Source:UniProtKB/TrEMBL;Acc:A0A060CY74]
Zm00001d025141	1.2641	8.8415e-26	BHLH transcription factor [Source:UniProtKB/TrEMBL;Acc:C0PEI4]
Zm00001d036827	1.2628	5.6047e-08	Zm00001d036827
Zm00001d020685	1.2623	3.4207e-09	Zm00001d020685
Zm00001d007709	1.2613	0.00034758	Zm00001d007709
Zm00001d028752	1.2607	1.2012e-19	2C-type protein phosphatase protein [Source:UniProtKB/TrEMBL;Acc:A3F4K2]
Zm00001d021757	1.2601	3.0109e-05	Glycosyltransferase [Source:UniProtKB/TrEMBL;Acc:B7ZYP0]
Zm00001d043912	1.2598	8.5076e-05	Zm00001d043912
Zm00001d032560	1.2598	3.1798e-17	Zm00001d032560
Zm00001d000424	1.2568	1.5608e-10	Zm00001d000424
Zm00001d014945	1.253	4.1922e-05	L-lactate dehydrogenase [Source:UniProtKB/TrEMBL;Acc:B4FEG4]
Zm00001d018305	1.2521	2.5769e-09	Zm00001d018305
Zm00001d010520	1.25	0.00012184	Zm00001d010520
Zm00001d009066	1.2493	3.1532e-07	MYB transcription factor [Source:UniProtKB/TrEMBL;Acc:K7VBX6]
Zm00001d038067	1.2482	2.5272e-10	Zm00001d038067
Zm00001d004689	1.2477	8.7546e-26	Herbicide safener binding protein [Source:UniProtKB/TrEMBL;Acc:O49010]
Zm00001d030103	1.2466	6.3142e-07	Xyloglucan endotransglucosylase/hydrolase [Source:UniProtKB/TrEMBL;Acc:A0A1D6K9K3]
Zm00001d018966	1.2466	1.6986e-23	Zm00001d018966
Zm00001d025379	1.2458	7.9979e-05	Photoperiod responsive protein [Source:UniProtKB/TrEMBL;Acc:K7TP91]
Zm00001d017547	1.2445	6.0706e-143	Zm00001d017547
Zm00001d027435	1.2442	5.1156e-06	BEL1-related homeotic protein 14 [Source:UniProtKB/TrEMBL;Acc:B6SZ15]
Zm00001d032138	1.2433	1.4872e-07	Zm00001d032138
Zm00001d025103	1.243	8.2007e-09	Amine oxidase [Source:UniProtKB/TrEMBL;Acc:K7U2E4]
Zm00001d029313	1.2422	2.3439e-05	Zm00001d029313
Zm00001d017457	1.2409	4.6853e-37	Zm00001d017457
Zm00001d039245	1.2373	5.9443e-12	Zm00001d039245
Zm00001d012527	1.2349	3.5501e-20	NAC transcription factor [Source:UniProtKB/TrEMBL;Acc:K7W3P2]
Zm00001d008189	1.2338	8.766e-05	Zm00001d008189
Zm00001d028167	1.2333	1.5989e-16	Zm00001d028167
Zm00001d003669	1.2326	2.3645e-17	Zm00001d003669
Zm00001d011459	1.2324	7.6539e-08	Zm00001d011459
Zm00001d017119	1.2309	3.3993e-20	Glucose-6-phosphate 1-dehydrogenase [Source:UniProtKB/TrEMBL;Acc:C0PFX0]
Zm00001d034836	1.2305	4.6591e-14	Zm00001d034836
Zm00001d043274	1.2302	0.0001081	Zm00001d043274
Zm00001d003981	1.2269	1.9016e-25	Drought-induced protein 1 [Source:UniProtKB/TrEMBL;Acc:B6SRA6]
Zm00001d048690	1.2245	5.4536e-05	Carboxypeptidase [Source:UniProtKB/TrEMBL;Acc:A0A1D6PNQ4]
Zm00001d025581	1.223	1.7909e-08	Zm00001d025581
Zm00001d052371	1.2229	3.4226e-05	Zm00001d052371
Zm00001d011403	1.2221	6.2677e-05	Putative WRKY DNA-binding domain superfamily protein [Source:UniProtKB/TrEMBL;Acc:K7UZT1]
Zm00001d053818	1.2187	7.7613e-32	Zm00001d053818
Zm00001d024940	1.2164	9.8689e-08	Zm00001d024940
Zm00001d024376	1.214	2.6284e-08	Putative WRKY DNA-binding domain superfamily protein [Source:UniProtKB/TrEMBL;Acc:B6U600]
Zm00001d003850	1.213	7.9642e-16	Zm00001d003850
Zm00001d013370	1.2123	2.4725e-09	Zm00001d013370
Zm00001d046261	1.2077	8.8792e-09	Putative thaumatin domain family protein [Source:UniProtKB/TrEMBL;Acc:K7VHN7]
Zm00001d023592	1.2057	0.00014165	Zm00001d023592
Zm00001d022435	1.2038	1.12e-14	Zm00001d022435
Zm00001d043240	1.202	0.00042917	Zm00001d043240
Zm00001d003148	1.1986	1.5194e-05	Zm00001d003148
Zm00001d014755	1.1985	3.1519e-27	Zm00001d014755
Zm00001d028930	1.1983	4.8649e-24	Zm00001d028930
Zm00001d008340	1.1966	1.6277e-11	Zm00001d008340
Zm00001d038880	1.1964	4.6539e-07	Zm00001d038880
Zm00001d051451	1.1957	7.9314e-18	AP2-EREBP transcription factor [Source:UniProtKB/TrEMBL;Acc:K7UY40]
Zm00001d047972	1.1955	1.6964e-06	Zm00001d047972
Zm00001d027520	1.195	2.2095e-06	Zm00001d027520
Zm00001d052136	1.1921	2.0341e-09	Acc oxidase [Source:UniProtKB/TrEMBL;Acc:Q6JN54]
Zm00001d026597	1.1897	9.4297e-14	Zm00001d026597
Zm00001d021816	1.1884	3.1878e-12	Zm00001d021816
Zm00001d022453	1.1874	0.00011195	Peroxidase [Source:UniProtKB/TrEMBL;Acc:A0A1D6IMZ0]
Zm00001d020396	1.1874	9.2096e-31	Zm00001d020396
Zm00001d038991	1.1871	7.6728e-05	Zm00001d038991
Zm00001d037073	1.1838	1.1819e-06	Zm00001d037073
Zm00001d003174	1.1838	0.00010081	Zm00001d003174
Zm00001d038023	1.1836	4.2055e-22	Zm00001d038023
Zm00001d024187	1.1834	2.0031e-05	Zm00001d024187
Zm00001d052209	1.1806	5.1534e-20	Glycosyltransferase [Source:UniProtKB/TrEMBL;Acc:K7U5U9]
Zm00001d041381	1.1793	8.7605e-06	Zm00001d041381
Zm00001d029051	1.1777	1.8165e-05	Zm00001d029051
Zm00001d027749	1.1754	6.1057e-12	Zm00001d027749
Zm00001d028744	1.175	2.708e-09	Zm00001d028744
Zm00001d043422	1.1658	1.6828e-06	RING-H2 finger protein ATL2K [Source:UniProtKB/TrEMBL;Acc:B6SXA5]
Zm00001d027353	1.1648	0.0004241	Retinol dehydrogenase 12 [Source:UniProtKB/TrEMBL;Acc:B6UB33]
Zm00001d052167	1.1618	5.1213e-28	Putative AP2/EREBP transcription factor superfamily protein [Source:UniProtKB/TrEMBL;Acc:K7U9V5]
Zm00001d000224	1.1588	7.4248e-08	Zm00001d000224
Zm00001d044061	1.1565	0.00011553	Zm00001d044061
Zm00001d042767	1.1552	1.6941e-85	Zm00001d042767
Zm00001d042811	1.1543	1.6006e-10	Zm00001d042811
Zm00001d038420	1.1531	8.8057e-09	Zm00001d038420
Zm00001d043075	1.1524	2.6599e-05	Zm00001d043075
Zm00001d053736	1.1521	3.3881e-05	Zm00001d053736
Zm00001d045785	1.1517	1.4928e-12	Zm00001d045785
Zm00001d033714	1.1505	4.7698e-13	Zm00001d033714
Zm00001d046952	1.148	2.6155e-17	Metallopeptidase [Source:UniProtKB/TrEMBL;Acc:B4FA57]
Zm00001d017279	1.148	4.7866e-08	Phenylalanine ammonia-lyase [Source:UniProtKB/TrEMBL;Acc:C0HJ40]
Zm00001d022524	1.1474	0.00033262	Zm00001d022524
Zm00001d047840	1.1466	5.7776e-17	Zm00001d047840
Zm00001d037939	1.1435	7.9365e-05	Zm00001d037939
Novel00499	1.1422	0.00016117	hypothetical protein ZEAMMB73_139468 [Zea mays]
Zm00001d020392	1.1402	1.2155e-06	Xyloglucan endotransglucosylase/hydrolase [Source:UniProtKB/TrEMBL;Acc:A0A096T7G6]
Zm00001d002726	1.1397	0.00024103	Pectinesterase [Source:UniProtKB/TrEMBL;Acc:A0A1D6E3U8]
Zm00001d012204	1.1384	2.3289e-08	Zm00001d012204
Zm00001d008923	1.1364	7.8167e-15	Zm00001d008923
Zm00001d051749	1.1361	0.00026477	Putative homeobox DNA-binding and leucine zipper domain family protein [Source:UniProtKB/TrEMBL;Acc:K7U8D5]
Zm00001d011431	1.136	0.00017386	GPI-anchored protein [Source:UniProtKB/TrEMBL;Acc:B4FZK7]
Zm00001d036439	1.1347	1.5571e-07	Arogenate dehydrogenase isoform 2 [Source:UniProtKB/TrEMBL;Acc:B6SS03]
Zm00001d002406	1.134	0.00022242	Zm00001d002406
Zm00001d027436	1.1328	7.0629e-07	Zm00001d027436
Zm00001d035604	1.1303	5.9148e-06	Zm00001d035604
Zm00001d038651	1.1295	3.8143e-07	Zm00001d038651
Zm00001d008620	1.1273	5.9058e-12	Metallothionein-like protein type 2 [Source:UniProtKB/TrEMBL;Acc:B4FT00]
Zm00001d038764	1.1267	3.3215e-09	Glycosyltransferase [Source:UniProtKB/TrEMBL;Acc:B4F9P0]
Zm00001d015138	1.1259	0.00010635	Zm00001d015138
Zm00001d048314	1.1249	2.5724e-06	Zm00001d048314
Zm00001d045370	1.1245	3.356e-08	Zm00001d045370
Zm00001d032458	1.1242	3.1874e-07	Zm00001d032458
Zm00001d003195	1.1216	6.1493e-16	Zm00001d003195
Zm00001d034781	1.12	1.3431e-14	Serine/threonine-protein kinase [Source:UniProtKB/TrEMBL;Acc:A0A1D6LBB2]
Zm00001d010961	1.1191	8.0793e-23	Putative CRINKLY4-like receptor protein kinase family protein [Source:UniProtKB/TrEMBL;Acc:K7V5R5]
Zm00001d034673	1.1185	3.8315e-17	Zm00001d034673
Zm00001d045945	1.1176	1.8363e-05	Zm00001d045945
Zm00001d048802	1.1118	1.8754e-06	Zm00001d048802
Zm00001d045739	1.1088	0.00018487	Zm00001d045739
Zm00001d012633	1.1063	1.1091e-06	Aspartic proteinase nepenthesin-2 [Source:UniProtKB/TrEMBL;Acc:K7VPE6]
Zm00001d020748	1.1053	8.2536e-05	Zm00001d020748
Zm00001d027523	1.1032	6.7742e-08	Zm00001d027523
Zm00001d041981	1.1026	3.0837e-08	AP2-EREBP transcription factor [Source:UniProtKB/TrEMBL;Acc:A0A060D109]
Zm00001d033786	1.1023	0.00015307	Zm00001d033786
Zm00001d046661	1.1018	5.5038e-18	Zm00001d046661
Zm00001d016682	1.1006	4.4327e-15	Zm00001d016682
Zm00001d052726	1.1004	1.6899e-06	Zm00001d052726
Zm00001d042245	1.1004	5.8037e-19	Zm00001d042245
Zm00001d017381	1.0952	9.9838e-06	Carbonyl reductase 1 [Source:UniProtKB/TrEMBL;Acc:B4FSX7]
Zm00001d026576	1.0922	3.412e-10	Leucine-rich repeat (LRR) family protein [Source:UniProtKB/TrEMBL;Acc:B4FU65]
Zm00001d026447	1.0901	2.3076e-14	Zm00001d026447
Zm00001d027434	1.0898	1.9275e-05	Zm00001d027434
Zm00001d037894	1.0859	8.3388e-29	RAB17 protein [Source:UniProtKB/TrEMBL;Acc:A3KLI1]
Zm00001d040023	1.0853	0.00033017	Zm00001d040023
Zm00001d042136	1.0846	0.00036085	Zm00001d042136
Zm00001d045361	1.0841	5.289e-08	Zm00001d045361
Zm00001d005978	1.0829	1.2209e-30	Zm00001d005978
Zm00001d003064	1.0822	6.6967e-14	Zm00001d003064
Zm00001d039711	1.0818	3.734e-14	Zm00001d039711
Zm00001d034978	1.0816	4.3523e-05	Farnesylated protein 2 [Source:UniProtKB/TrEMBL;Acc:B6SXF1]
Zm00001d021752	1.0807	3.261e-12	Zm00001d021752
Zm00001d005713	1.0804	1.2987e-05	Annexin [Source:UniProtKB/TrEMBL;Acc:B4FY63]
Zm00001d033623	1.08	1.3846e-37	Zm00001d033623
Zm00001d026056	1.0796	1.0842e-20	Beta-carotene hydroxylase [Source:UniProtKB/TrEMBL;Acc:Q1XBU1]
Zm00001d032873	1.0781	4.4634e-87	Metal ion binding protein [Source:UniProtKB/TrEMBL;Acc:B6SZL4]
Zm00001d034944	1.0778	6.7561e-05	Zm00001d034944
Zm00001d018037	1.0778	1.8434e-07	Aquaporin NIP2-1 [Source:UniProtKB/Swiss-Prot;Acc:Q19KC1]
Zm00001d035634	1.0736	0.00025711	Zm00001d035634
Zm00001d053897	1.0734	2.1571e-05	Putative ubiquitin-conjugating enzyme family [Source:UniProtKB/TrEMBL;Acc:B4FSG6]
Zm00001d048345	1.073	5.3242e-08	Zm00001d048345
Zm00001d008905	1.071	4.4787e-07	Peptide-N4-asparagine amidase A [Source:UniProtKB/TrEMBL;Acc:B6UCE2]
Zm00001d021285	1.0683	1.9905e-08	SRS transcription factor [Source:UniProtKB/TrEMBL;Acc:B4F8H3]
Zm00001d003197	1.0679	2.1197e-16	Zm00001d003197
Zm00001d049016	1.0675	4.1477e-13	Zm00001d049016
Zm00001d025953	1.0659	0.00030231	Zm00001d025953
Zm00001d013276	1.0649	2.0609e-06	Zm00001d013276
Zm00001d018326	1.0608	4.9526e-22	Zm00001d018326
Zm00001d043253	1.0604	2.1431e-13	Serine/threonine-protein kinase [Source:UniProtKB/TrEMBL;Acc:A0A096T7Z1]
Zm00001d029738	1.0603	7.0749e-16	Zm00001d029738
Zm00001d013208	1.0585	5.2935e-11	Zm00001d013208
Zm00001d036532	1.0584	2.5089e-05	Zm00001d036532
Zm00001d022420	1.0583	2.365e-08	Stress responsive protein [Source:UniProtKB/TrEMBL;Acc:B6TF92]
Zm00001d031796	1.0556	4.9488e-67	AP2-EREBP transcription factor [Source:UniProtKB/TrEMBL;Acc:A0A060D609]
Zm00001d008826	1.0554	6.187e-12	Zm00001d008826
Zm00001d017557	1.0526	2.4261e-21	Amino acid transport protein [Source:UniProtKB/TrEMBL;Acc:B6TER9]
Zm00001d040562	1.0514	1.3658e-17	Zm00001d040562
Zm00001d031222	1.0509	4.5726e-50	Zm00001d031222
Zm00001d012821	1.0508	5.8606e-09	Zm00001d012821
Zm00001d010159	1.0503	0.00011521	Actin1 isoform 1 [Source:UniProtKB/TrEMBL;Acc:B4FPG2]
Zm00001d038164	1.0482	0.00034338	Zm00001d038164
Zm00001d044841	1.0446	5.8164e-06	Zm00001d044841
Zm00001d012016	1.0446	0.00022261	Zm00001d012016
Novel00539	1.0429	7.0562e-05	hypothetical protein [Zea mays]
Zm00001d017126	1.0423	3.616e-05	Zm00001d017126
Zm00001d001839	1.0422	2.8245e-06	Zm00001d001839
Zm00001d040244	1.0421	1.2732e-07	Zm00001d040244
Zm00001d029849	1.0419	8.5827e-05	Zm00001d029849
Zm00001d020702	1.0415	6.3432e-05	Zm00001d020702
Zm00001d012208	1.0405	9.5643e-07	Zm00001d012208
Zm00001d027991	1.0397	7.6068e-13	Zm00001d027991
Zm00001d042572	1.0387	2.1198e-12	Zm00001d042572
Zm00001d034197	1.0344	2.7109e-08	Zm00001d034197
Zm00001d008540	1.0332	5.5427e-06	Zm00001d008540
Zm00001d028690	1.0301	7.3093e-05	Zm00001d028690
Zm00001d018719	1.03	8.7157e-08	Zm00001d018719
Zm00001d029067	1.0299	0.00012831	Plant-specific domain TIGR01568 family protein [Source:UniProtKB/TrEMBL;Acc:B6U5V3]
Zm00001d032955	1.0249	2.1492e-06	Zm00001d032955
Zm00001d015515	1.0236	2.201e-148	Zm00001d015515
Zm00001d036475	1.0224	1.3822e-17	Zm00001d036475
Zm00001d048131	1.0223	1.1651e-06	Orphans transcription factor [Source:UniProtKB/TrEMBL;Acc:B4F936]
Zm00001d029662	1.0199	9.0635e-07	Zm00001d029662
Zm00001d008546	1.0191	6.0323e-36	AP2-EREBP transcription factor [Source:UniProtKB/TrEMBL;Acc:K7UQ19]
Zm00001d004929	1.0177	1.6059e-07	Zm00001d004929
Zm00001d021835	1.0166	3.5111e-10	Zm00001d021835
Zm00001d052530	1.0132	1.6908e-56	Zm00001d052530
Zm00001d031536	1.0131	1.241e-17	Zm00001d031536
Zm00001d011625	1.0107	8.4334e-24	Putative WAK receptor-like protein kinase family protein [Source:UniProtKB/TrEMBL;Acc:K7W0I0]
Zm00001d038862	1.0104	1.1649e-11	Cytokinin riboside 5'-monophosphate phosphoribohydrolase [Source:UniProtKB/TrEMBL;Acc:C0P5X3]
Zm00001d004731	1.0093	0.00017304	Aldehyde dehydrogenase [Source:UniProtKB/TrEMBL;Acc:A0A1D6EH87]
Zm00001d012047	1.0082	5.8339e-06	Wiscott-Aldrich syndrome [Source:UniProtKB/TrEMBL;Acc:K7VMA7]
Zm00001d030171	1.0075	7.2984e-07	Serine/threonine-protein kinase [Source:UniProtKB/TrEMBL;Acc:A0A1D6KAQ9]
Zm00001d002079	1.0047	9.3557e-06	AP2-EREBP transcription factor [Source:UniProtKB/TrEMBL;Acc:A0A060D7N5]
Zm00001d045305	1.0042	5.9281e-09	Calmodulin binding protein [Source:UniProtKB/TrEMBL;Acc:B6TIB2]
Zm00001d009907	1.0037	7.028e-07	Zm00001d009907
Zm00001d039283	1.0024	3.8144e-07	Zm00001d039283
Zm00001d038225	1.0024	1.2112e-05	Zm00001d038225
Zm00001d005193	1.0015	0.00020692	Zm00001d005193
Zm00001d017645	1.001	0.00026857	Zm00001d017645
Zm00001d053996	-1.0028	4.955e-07	CASP-like protein [Source:UniProtKB/TrEMBL;Acc:A0A1D6QU75]
Zm00001d027411	-1.0033	2.101e-16	Peroxidase [Source:UniProtKB/TrEMBL;Acc:B4FNL8]
Zm00001d006667	-1.0034	6.8381e-05	Zm00001d006667
Zm00001d040126	-1.0036	0.00039194	Zm00001d040126
Zm00001d010236	-1.0038	7.2449e-07	Cytochrome c [Source:UniProtKB/TrEMBL;Acc:B6TGS7]
Zm00001d038508	-1.004	3.9899e-05	Zm00001d038508
Zm00001d022324	-1.0044	5.8542e-06	Zm00001d022324
Zm00001d013098	-1.0049	4.4138e-05	Zm00001d013098
Zm00001d053090	-1.0064	1.9332e-23	14-3-3-like protein [Source:UniProtKB/TrEMBL;Acc:K7U5A5]
Zm00001d016723	-1.0066	8.7924e-09	Histone H3 [Source:UniProtKB/TrEMBL;Acc:B6SIV8]
Zm00001d014772	-1.0074	6.3205e-06	NADH ubiquinone oxidoreductase B22-like subunit [Source:UniProtKB/TrEMBL;Acc:B6SHX4]
Zm00001d022390	-1.0097	1.3021e-09	Zm00001d022390
Zm00001d029747	-1.0099	6.0924e-17	Peroxidase [Source:UniProtKB/TrEMBL;Acc:C0HFN4]
Zm00001d034528	-1.0117	5.3105e-06	Cytochrome b-c1 complex subunit 7 [Source:UniProtKB/TrEMBL;Acc:B6TEX6]
Zm00001d038776	-1.0121	3.8223e-05	Zm00001d038776
Zm00001d012710	-1.0133	0.00015639	Zm00001d012710
Zm00001d030373	-1.0139	3.2814e-14	Zm00001d030373
Zm00001d049258	-1.0159	6.5757e-07	Zm00001d049258
Zm00001d022427	-1.0167	0.00016161	Zm00001d022427
Zm00001d012518	-1.0181	1.0306e-08	Zm00001d012518
Zm00001d028207	-1.0185	4.7399e-06	Zm00001d028207
Zm00001d047787	-1.019	4.6466e-26	Histone H2A [Source:UniProtKB/TrEMBL;Acc:B4FMH5]
Zm00001d015376	-1.0211	3.5849e-32	Phosphoglycerate kinase [Source:UniProtKB/TrEMBL;Acc:B4G0K4]
Zm00001d014732	-1.0226	4.8387e-07	Peptidyl-prolyl cis-trans isomerase [Source:UniProtKB/TrEMBL;Acc:A0A1D6GVX5]
Zm00001d019139	-1.0229	5.5698e-06	Methyltransferase [Source:UniProtKB/TrEMBL;Acc:A0A1D6HVT5]
Zm00001d037816	-1.023	1.3765e-06	Zm00001d037816
Zm00001d038392	-1.0238	0.00011094	Zm00001d038392
Zm00001d039733	-1.0295	8.764e-10	Histone H4 [Source:UniProtKB/TrEMBL;Acc:B4FD59]
Zm00001d037278	-1.0311	6.8584e-08	Pyrophosphate--fructose 6-phosphate 1-phosphotransferase subunit beta [Source:UniProtKB/TrEMBL;Acc:C0P567]
Zm00001d029197	-1.0316	5.7546e-10	Zm00001d029197
Zm00001d045763	-1.0316	3.2193e-05	Zm00001d045763
Zm00001d049684	-1.0323	6.2913e-24	Zm00001d049684
Zm00001d049510	-1.0326	1.9488e-39	CslF6-2 [Source:UniProtKB/TrEMBL;Acc:K7TWW5]
Zm00001d049409	-1.0345	2.6896e-15	Aconitate hydratase [Source:UniProtKB/TrEMBL;Acc:A0A1D6PUK8]
Zm00001d047685	-1.0368	0.00011237	Hexosyltransferase [Source:UniProtKB/TrEMBL;Acc:B4FA65]
Zm00001d002158	-1.037	1.3921e-05	Wound induced protein [Source:UniProtKB/TrEMBL;Acc:B4F9E7]
Zm00001d048008	-1.0373	4.6077e-05	Zm00001d048008
Zm00001d045450	-1.038	0.00040015	3-phosphoshikimate 1-carboxyvinyltransferase [Source:UniProtKB/TrEMBL;Acc:A0A1D6NVZ6]
Zm00001d010902	-1.0381	6.8813e-10	Zm00001d010902
Zm00001d048417	-1.0381	4.6945e-07	Zm00001d048417
Zm00001d010840	-1.0388	9.6991e-11	Zm00001d010840
Zm00001d040059	-1.0413	5.7284e-28	Zm00001d040059
Zm00001d021629	-1.0414	3.5763e-21	Protein DETOXIFICATION [Source:UniProtKB/TrEMBL;Acc:B4G210]
Zm00001d043410	-1.0416	5.9636e-05	Zm00001d043410
Zm00001d016059	-1.0424	0.00024682	Zm00001d016059
Zm00001d043830	-1.0431	4.5016e-05	Zm00001d043830
Zm00001d003760	-1.0438	0.000273	Zm00001d003760
Zm00001d007118	-1.044	0.00041932	V-type proton ATPase subunit F [Source:UniProtKB/TrEMBL;Acc:B4FLC0]
Zm00001d036319	-1.0441	0.00030176	Proteasome subunit alpha type [Source:UniProtKB/TrEMBL;Acc:B4FAR8]
Zm00001d015856	-1.0447	2.4251e-05	Citrate synthase [Source:UniProtKB/TrEMBL;Acc:A0A1D6H4C4]
Zm00001d011581	-1.0456	1.3999e-07	Peroxiredoxin-5 [Source:UniProtKB/TrEMBL;Acc:B4FN24]
Zm00001d009127	-1.0466	0.00023374	Zm00001d009127
Zm00001d013529	-1.0484	2.5697e-08	Zm00001d013529
Zm00001d024933	-1.0517	1.7398e-05	Transmembrane protein 115 [Source:UniProtKB/TrEMBL;Acc:B4FAA8]
Zm00001d048204	-1.0544	1.6678e-07	NADH-ubiquinone oxidoreductase B16.6 subunit [Source:UniProtKB/TrEMBL;Acc:B6T2Q2]
Zm00001d045194	-1.0556	9.8718e-05	Proteasome subunit alpha type [Source:UniProtKB/TrEMBL;Acc:B4FDY6]
Zm00001d001879	-1.0568	2.0867e-06	Auxin response factor [Source:UniProtKB/TrEMBL;Acc:A0A1D6DTV9]
Zm00001d029855	-1.0588	0.00024889	GRAS transcription factor [Source:UniProtKB/TrEMBL;Acc:A0A060D6K6]
Zm00001d002889	-1.0611	0.00014927	Zm00001d002889
Zm00001d048491	-1.0616	5.7862e-12	Histone H2B [Source:UniProtKB/TrEMBL;Acc:A0A1D6PKZ8]
Zm00001d044950	-1.0638	8.6376e-10	Zm00001d044950
Zm00001d002253	-1.0639	0.00038255	60S ribosomal protein L27 [Source:UniProtKB/TrEMBL;Acc:B4FEE3]
Zm00001d038904	-1.0639	1.8992e-08	Zm00001d038904
Zm00001d007496	-1.0666	3.8079e-09	Zm00001d007496
Zm00001d038931	-1.0669	0.00011102	Zm00001d038931
Zm00001d001941	-1.0673	1.0586e-05	Zm00001d001941
Zm00001d004857	-1.0681	0.00017486	Zm00001d004857
Zm00001d044754	-1.0682	1.8018e-08	Pyrophosphate--fructose 6-phosphate 1-phosphotransferase subunit beta [Source:UniProtKB/TrEMBL;Acc:A0A1D6NR86]
Zm00001d053932	-1.0682	7.2498e-10	Zm00001d053932
Zm00001d044004	-1.0697	9.0642e-09	AP2-EREBP transcription factor [Source:UniProtKB/TrEMBL;Acc:B4FAH2]
Zm00001d013195	-1.0709	0.00023253	Zm00001d013195
Zm00001d045268	-1.0711	1.5644e-09	Histone H3 [Source:UniProtKB/TrEMBL;Acc:B4FBW9]
Zm00001d017857	-1.0714	3.4441e-34	Zm00001d017857
Zm00001d017985	-1.0715	2.6367e-05	Pyruvate dehydrogenase E1 component subunit alpha [Source:UniProtKB/TrEMBL;Acc:A0A1D6HJS1]
Zm00001d009724	-1.0721	0.00042355	Zm00001d009724
Zm00001d038618	-1.0723	1.5911e-05	Zm00001d038618
Zm00001d015091	-1.0725	5.5412e-07	Zm00001d015091
Zm00001d025860	-1.0726	2.6005e-05	Zm00001d025860
Zm00001d000294	-1.0729	0.00018526	Zm00001d000294
Zm00001d028620	-1.0731	2.8737e-12	Zm00001d028620
Zm00001d031875	-1.0752	7.7121e-11	Zm00001d031875
Zm00001d002859	-1.0779	2.995e-05	Zm00001d002859
Zm00001d052494	-1.0789	2.7761e-07	Pyruvate kinase [Source:UniProtKB/TrEMBL;Acc:B4F9G8]
Zm00001d011236	-1.0816	9.7375e-09	Histone H2B [Source:UniProtKB/TrEMBL;Acc:B4FCM8]
Zm00001d028793	-1.082	3.6722e-06	Pyrabactin resistance-like protein [Source:UniProtKB/TrEMBL;Acc:A0A075T3F1]
Zm00001d007084	-1.0849	4.5162e-12	Histone H2B [Source:UniProtKB/TrEMBL;Acc:A0A1D6F342]
Zm00001d052292	-1.0852	1.0552e-07	Hexosyltransferase [Source:UniProtKB/TrEMBL;Acc:A0A1D6QF22]
Zm00001d003730	-1.0854	2.2554e-06	Histone H3 [Source:UniProtKB/TrEMBL;Acc:B4FBW9]
Zm00001d008642	-1.0864	6.7837e-06	Carboxypeptidase [Source:UniProtKB/TrEMBL;Acc:B4FWQ4]
Zm00001d034032	-1.0865	2.5305e-05	Zm00001d034032
Zm00001d043086	-1.0877	3.3904e-12	Zm00001d043086
Zm00001d009740	-1.0886	1.8065e-05	Zm00001d009740
Zm00001d006049	-1.0887	0.000323	Zm00001d006049
Zm00001d037905	-1.0888	1.6716e-11	Elongation factor 1-alpha [Source:UniProtKB/TrEMBL;Acc:A0A1D6M1P7]
Zm00001d040356	-1.0891	0.00013952	Zm00001d040356
Zm00001d010971	-1.0896	4.2786e-06	Zm00001d010971
Zm00001d006100	-1.0916	2.6018e-09	60S ribosomal protein L7a [Source:UniProtKB/TrEMBL;Acc:B4FPB7]
Zm00001d013097	-1.0931	2.0737e-07	Zm00001d013097
Zm00001d012581	-1.0935	3.6133e-10	Zm00001d012581
Zm00001d035512	-1.0937	1.0487e-06	Zm00001d035512
Zm00001d039455	-1.0948	0.00023587	PRA1 family protein [Source:UniProtKB/TrEMBL;Acc:B6T3J9]
Zm00001d028436	-1.097	4.8942e-05	V-type proton ATPase subunit a [Source:UniProtKB/TrEMBL;Acc:A0A1D6JW69]
Novel00355	-1.0972	3.6639e-06	uncharacterized protein LOC100382605 [Zea mays]>gi|223973105|gb|ACN30740.1| unknown [Zea mays]
Zm00001d038562	-1.0974	2.6592e-06	Plastidic phosphate translocator-like protein1 [Source:UniProtKB/TrEMBL;Acc:B4FVJ1]
Zm00001d052194	-1.0985	7.2321e-19	Heat shock 22 kDa protein [Source:UniProtKB/TrEMBL;Acc:O64960]
Zm00001d030934	-1.1022	9.359e-05	Zm00001d030934
Zm00001d011321	-1.1071	0.00014917	Vacuolar ATP synthase 21 kDa proteolipid subunit [Source:UniProtKB/TrEMBL;Acc:B4FZS8]
Zm00001d044033	-1.1079	2.5918e-16	Zm00001d044033
Zm00001d023939	-1.1086	0.00014699	Major myo-inositol transporter iolT [Source:UniProtKB/TrEMBL;Acc:B6TI70]
Zm00001d015180	-1.1096	1.9029e-10	Proteasome subunit alpha type [Source:UniProtKB/TrEMBL;Acc:B6TAJ3]
Zm00001d010304	-1.1118	2.0205e-08	Zm00001d010304
Zm00001d009160	-1.1127	4.7457e-08	Zm00001d009160
Zm00001d051333	-1.1132	4.8657e-05	Blue copper protein [Source:UniProtKB/TrEMBL;Acc:B6UHQ8]
Zm00001d021452	-1.1144	9.72e-05	Zm00001d021452
Zm00001d051629	-1.1144	7.0053e-06	Pyrophosphate--fructose 6-phosphate 1-phosphotransferase subunit alpha [Source:UniProtKB/TrEMBL;Acc:A0A1D6Q8J0]
Zm00001d003185	-1.1153	7.1336e-28	Zm00001d003185
Zm00001d015348	-1.1153	4.0045e-06	Tubulin beta chain [Source:UniProtKB/TrEMBL;Acc:C0PH85]
Zm00001d036961	-1.1183	2.3813e-09	Vacuolar ATP synthase subunit B isoform 1 [Source:UniProtKB/TrEMBL;Acc:B6T9C0]
Zm00001d042930	-1.1204	9.6039e-11	Histone H2B.4 [Source:UniProtKB/Swiss-Prot;Acc:P49120]
Zm00001d044099	-1.1212	0.0001085	Zm00001d044099
Zm00001d018957	-1.1225	5.6285e-21	Zm00001d018957
Zm00001d020585	-1.123	4.3853e-08	Histone H4 [Source:UniProtKB/TrEMBL;Acc:B4FD59]
Zm00001d038555	-1.1245	3.2261e-06	Zm00001d038555
Zm00001d039495	-1.1265	3.1759e-06	Nucleic acid binding protein [Source:UniProtKB/TrEMBL;Acc:B6SGH3]
Zm00001d041920	-1.1283	1.3741e-06	Zm00001d041920
Zm00001d031184	-1.1292	5.4731e-05	Zm00001d031184
Zm00001d009566	-1.1312	1.5075e-09	Zm00001d009566
Zm00001d047329	-1.1321	4.3152e-10	Zm00001d047329
Zm00001d010431	-1.1324	6.4704e-05	Zm00001d010431
Zm00001d017401	-1.1352	5.7599e-07	Zm00001d017401
Zm00001d028170	-1.1356	2.3905e-24	Dopamine beta-monooxygenase [Source:UniProtKB/TrEMBL;Acc:B6UBB1]
Zm00001d047750	-1.1377	2.8834e-08	Glycosyltransferases [Source:UniProtKB/TrEMBL;Acc:K7VJ83]
Zm00001d017847	-1.1383	5.1398e-09	Protein translocase/ protein transporter [Source:UniProtKB/TrEMBL;Acc:B4FFR3]
Zm00001d026079	-1.1413	3.4535e-10	Zm00001d026079
Zm00001d011786	-1.1513	3.3227e-05	Cytochrome b5 [Source:UniProtKB/TrEMBL;Acc:B4FPK8]
Zm00001d005699	-1.1519	3.0142e-07	Zm00001d005699
Zm00001d033746	-1.1529	1.8837e-08	Zm00001d033746
Zm00001d045139	-1.1544	2.5818e-08	Vacuolar proton pump-like protein [Source:UniProtKB/TrEMBL;Acc:K7VRI2]
Zm00001d025619	-1.1545	4.7066e-22	Prohibitin [Source:UniProtKB/TrEMBL;Acc:Q9M588]
Zm00001d051742	-1.1549	7.8529e-05	T-complex protein 1 subunit delta [Source:UniProtKB/TrEMBL;Acc:B4F8V9]
Zm00001d006651	-1.158	3.6269e-07	Tubulin alpha-5 chain [Source:UniProtKB/Swiss-Prot;Acc:Q02245]
Zm00001d018468	-1.1585	8.8927e-05	Zm00001d018468
Zm00001d003457	-1.1588	7.691e-10	Zm00001d003457
Zm00001d012774	-1.1592	1.9563e-06	Zm00001d012774
Zm00001d018282	-1.1605	1.8055e-08	Zm00001d018282
Zm00001d011639	-1.1608	2.4697e-09	Zm00001d011639
Zm00001d031723	-1.163	3.8335e-05	Zm00001d031723
Zm00001d047037	-1.1638	4.2323e-08	Pyrabactin resistance-like protein [Source:UniProtKB/TrEMBL;Acc:K7WBY4]
Zm00001d007824	-1.1697	1.8648e-23	Zm00001d007824
Zm00001d014946	-1.1711	5.2976e-09	Zm00001d014946
Zm00001d049155	-1.1731	1.1097e-06	Zm00001d049155
Zm00001d022006	-1.1745	4.1536e-09	Zm00001d022006
Zm00001d038793	-1.1782	0.00013743	Zm00001d038793
Zm00001d021965	-1.1787	4.7197e-05	Peroxidase [Source:UniProtKB/TrEMBL;Acc:A0A1D6II57]
Zm00001d021721	-1.1792	0.00022656	Zm00001d021721
Zm00001d003181	-1.181	2.5676e-45	Zm00001d003181
Zm00001d034550	-1.1812	1.5477e-10	Zm00001d034550
Zm00001d011504	-1.1814	1.0061e-07	Zm00001d011504
Zm00001d003401	-1.1832	1.7093e-12	Zm00001d003401
Zm00001d022461	-1.1848	4.4566e-22	AP2-EREBP transcription factor [Source:UniProtKB/TrEMBL;Acc:A0A060D8Y4]
Zm00001d044038	-1.1853	0.00012333	Zm00001d044038
Zm00001d027355	-1.1882	9.838e-100	Rhomboid-like protein [Source:UniProtKB/TrEMBL;Acc:B4FQY5]
Zm00001d009510	-1.1938	3.0043e-15	Zm00001d009510
Zm00001d027558	-1.1974	6.0676e-06	Zm00001d027558
Zm00001d021958	-1.1982	1.677e-05	Zm00001d021958
Zm00001d006574	-1.2016	2.5527e-05	Zm00001d006574
Zm00001d051307	-1.2026	4.783e-07	Zm00001d051307
Zm00001d052368	-1.2062	4.8096e-05	Zm00001d052368
Zm00001d007186	-1.2071	2.3908e-05	Zm00001d007186
Zm00001d032819	-1.2096	0.00033718	Zm00001d032819
Zm00001d047597	-1.2126	6.2784e-07	Zm00001d047597
Zm00001d046676	-1.2136	2.6861e-08	Zm00001d046676
Novel00798	-1.2144	4.8376e-13	PREDICTED: uncharacterized protein LOC100193359 isoform X1 [Zea mays]>gi|414883962|tpg|DAA59976.1| TPA: hypothetical protein ZEAMMB73_856070 [Zea mays]
Zm00001d021599	-1.2204	1.4148e-06	Zm00001d021599
Zm00001d049597	-1.2217	3.5178e-08	Zm00001d049597
Zm00001d036091	-1.2229	2.0783e-14	Zm00001d036091
Zm00001d017823	-1.2232	8.2381e-06	Thioredoxin reductase [Source:UniProtKB/TrEMBL;Acc:A0A1D6HI32]
Zm00001d034761	-1.2238	2.688e-06	Zm00001d034761
Zm00001d008929	-1.225	0.00018543	Zm00001d008929
Zm00001d032570	-1.2252	1.4601e-06	Zm00001d032570
Zm00001d030694	-1.2258	1.1456e-14	Zm00001d030694
Zm00001d044812	-1.2274	1.538e-09	Auxin efflux carrier component [Source:UniProtKB/TrEMBL;Acc:Q0MWY2]
Zm00001d025286	-1.2289	7.7135e-09	Cytochrome b-c1 complex subunit Rieske, mitochondrial [Source:UniProtKB/TrEMBL;Acc:B4FC14]
Zm00001d017956	-1.2303	7.6777e-09	Erwinia induced protein 2 [Source:UniProtKB/TrEMBL;Acc:B6SIK5]
Zm00001d041416	-1.2313	8.7723e-15	Auxin-responsive protein [Source:UniProtKB/TrEMBL;Acc:A0A1D6MVX1]
Zm00001d039607	-1.2317	9.8229e-14	Zm00001d039607
Zm00001d012276	-1.2325	3.0197e-14	Histone H3 [Source:UniProtKB/TrEMBL;Acc:B6SIV8]
Zm00001d043318	-1.2334	1.7208e-30	Putative uncharacterized protein [Source:UniProtKB/TrEMBL;Acc:B6SUE0]
Zm00001d018873	-1.2355	1.9181e-06	Eukaryotic translation initiation factor 3 subunit I [Source:UniProtKB/TrEMBL;Acc:B6SSB6]
Zm00001d046336	-1.2377	1.0437e-11	Zm00001d046336
Zm00001d034630	-1.2379	6.7007e-07	Zm00001d034630
Zm00001d001999	-1.2408	8.5039e-08	Zm00001d001999
Zm00001d044246	-1.2545	7.5841e-36	Histone H2A [Source:UniProtKB/TrEMBL;Acc:B6SYW4]
Zm00001d016733	-1.2549	2.0798e-09	Zm00001d016733
Zm00001d019149	-1.2551	5.4496e-17	Cellulose synthase [Source:UniProtKB/TrEMBL;Acc:A0A1D6HVV0]
Zm00001d034700	-1.2559	3.5621e-05	Zm00001d034700
Zm00001d024998	-1.2562	0.00010809	Zm00001d024998
Zm00001d033531	-1.2586	2.5341e-08	Zm00001d033531
Zm00001d027607	-1.26	1.6746e-05	Zm00001d027607
Zm00001d042449	-1.2648	2.724e-09	BCL-2 binding anthanogene-1 [Source:UniProtKB/TrEMBL;Acc:B6STZ6]
Zm00001d018621	-1.2664	2.6658e-33	Zm00001d018621
Zm00001d022575	-1.2676	5.7892e-06	Zm00001d022575
Zm00001d043119	-1.2706	8.0737e-08	Zm00001d043119
Zm00001d044459	-1.2713	3.4182e-09	Zm00001d044459
Zm00001d052618	-1.2719	6.6134e-05	Zm00001d052618
Zm00001d049665	-1.2721	8.9973e-08	Calmodulin [Source:UniProtKB/TrEMBL;Acc:B4FNQ8]
Zm00001d002671	-1.2741	7.7246e-05	Zm00001d002671
Zm00001d028194	-1.2741	6.0378e-05	Zm00001d028194
Zm00001d043991	-1.2761	8.0187e-07	Vacuolar ATP synthase subunit E [Source:UniProtKB/TrEMBL;Acc:B6T2T0]
Zm00001d049656	-1.2782	1.0632e-11	Eukaryotic translation initiation factor 3 subunit G [Source:UniProtKB/TrEMBL;Acc:B4FBV8]
Zm00001d033855	-1.2788	8.9181e-06	Zm00001d033855
Zm00001d043752	-1.2813	2.2749e-09	Glycosyltransferase [Source:UniProtKB/TrEMBL;Acc:C0HFA0]
Zm00001d033535	-1.284	1.3317e-12	Zm00001d033535
Zm00001d013465	-1.2847	9.7032e-11	Dwarf plant9 [Source:UniProtKB/TrEMBL;Acc:Q06F07]
Zm00001d040721	-1.2848	1.3386e-07	Dihydrolipoyl dehydrogenase [Source:UniProtKB/TrEMBL;Acc:A0A1D6MSE3]
Zm00001d049959	-1.2848	3.935e-06	Zm00001d049959
Zm00001d033455	-1.2873	0.00017546	Zm00001d033455
Zm00001d043834	-1.2895	2.1685e-07	ATP synthase subunit beta [Source:UniProtKB/TrEMBL;Acc:A0A1D6NFC0]
Zm00001d026177	-1.2905	3.0388e-66	Aquaporin TIP2-3 [Source:UniProtKB/Swiss-Prot;Acc:Q84RL6]
Zm00001d039865	-1.292	1.4637e-17	Zm00001d039865
Zm00001d029707	-1.2921	0.00028222	Glutathione S-transferase GST 38 [Source:UniProtKB/TrEMBL;Acc:Q9FQA1]
Zm00001d050484	-1.2932	0.00013346	Transmembrane 9 superfamily member [Source:UniProtKB/TrEMBL;Acc:A0A1D6Q1U4]
Zm00001d002051	-1.2933	2.8432e-12	D-3-phosphoglycerate dehydrogenase [Source:UniProtKB/TrEMBL;Acc:A0A1D6DW07]
Zm00001d037194	-1.2944	1.0711e-06	Zm00001d037194
Zm00001d034731	-1.2949	2.647e-05	Zm00001d034731
Zm00001d016463	-1.2951	0.00015851	Zm00001d016463
Zm00001d038218	-1.2959	2.503e-13	Zm00001d038218
Zm00001d041553	-1.2963	0.00031993	Zm00001d041553
Zm00001d037590	-1.2979	4.6607e-08	Zm00001d037590
Zm00001d029667	-1.298	8.6006e-09	Rhomboid-like protein [Source:UniProtKB/TrEMBL;Acc:A0A1D6K700]
Zm00001d026283	-1.3003	4.152e-07	Zm00001d026283
Zm00001d019597	-1.3022	6.6417e-08	Fiber protein Fb34 [Source:UniProtKB/TrEMBL;Acc:B6T362]
Zm00001d020930	-1.3025	4.2826e-12	Zm00001d020930
Zm00001d032588	-1.3047	7.7874e-06	Succinate dehydrogenase subunit 3 [Source:UniProtKB/TrEMBL;Acc:B6SHQ2]
Zm00001d027652	-1.305	0	Aquaporin TIP1-1 [Source:UniProtKB/Swiss-Prot;Acc:O64964]
Zm00001d032019	-1.3077	9.7199e-07	Acyl carrier protein [Source:UniProtKB/TrEMBL;Acc:B6SJF5]
Zm00001d026084	-1.3119	3.5617e-20	Zm00001d026084
Zm00001d034516	-1.3127	0.00032535	Zm00001d034516
Zm00001d034494	-1.3132	2.3636e-24	Zm00001d034494
Zm00001d047910	-1.3154	2.4629e-07	V-type proton ATPase subunit a [Source:UniProtKB/TrEMBL;Acc:A0A1D6PER2]
Zm00001d012679	-1.3166	3.8816e-07	Zm00001d012679
Zm00001d025984	-1.3167	0.00014786	Glutamate dehydrogenase [Source:UniProtKB/TrEMBL;Acc:B4FFP2]
Zm00001d053765	-1.3189	5.6119e-18	Putative ATPase, V1 complex, subunit A protein [Source:UniProtKB/TrEMBL;Acc:C0PHC0]
Zm00001d013402	-1.3212	0.00028907	Phytochrome A [Source:UniProtKB/Swiss-Prot;Acc:P19862]
Zm00001d031825	-1.3219	2.0498e-26	Zm00001d031825
Zm00001d038351	-1.3221	5.0198e-17	Zm00001d038351
Zm00001d026662	-1.3224	3.39e-12	Harpin inducing protein [Source:UniProtKB/TrEMBL;Acc:B4FTY8]
Zm00001d018187	-1.3248	5.5232e-08	Zm00001d018187
Zm00001d005478	-1.3257	1.6603e-22	Cellulose synthase [Source:UniProtKB/TrEMBL;Acc:A0A1D6EN78]
Zm00001d011013	-1.3259	2.0893e-09	Calcium pump1 [Source:UniProtKB/TrEMBL;Acc:K7VI72]
Zm00001d021891	-1.327	3.8916e-09	Tubulin alpha-6 chain [Source:UniProtKB/Swiss-Prot;Acc:P33627]
Zm00001d012935	-1.3273	2.9773e-12	Zm00001d012935
Zm00001d025590	-1.3276	9.2456e-27	Zm00001d025590
Zm00001d004821	-1.3281	2.4934e-15	V-type proton ATPase proteolipid subunit [Source:UniProtKB/TrEMBL;Acc:B6SK76]
Zm00001d006119	-1.3284	0.00016269	Ferredoxin [Source:UniProtKB/TrEMBL;Acc:B6SLA5]
Zm00001d049234	-1.3317	5.8275e-29	Serine hydroxymethyltransferase [Source:UniProtKB/TrEMBL;Acc:K7TSD2]
Zm00001d031913	-1.334	3.1721e-13	WAT1-related protein [Source:UniProtKB/TrEMBL;Acc:A0A1D6KM72]
Zm00001d037485	-1.3349	1.5804e-11	Ubiquinol-cytochrome c reductase complex ubiquinone-binding protein QP-C [Source:UniProtKB/TrEMBL;Acc:B4FET5]
Zm00001d042730	-1.336	2.4109e-14	Histone H3 [Source:UniProtKB/TrEMBL;Acc:B6TTP0]
Zm00001d041593	-1.341	7.2158e-08	ATP-citrate synthase [Source:UniProtKB/TrEMBL;Acc:B6TD54]
Zm00001d013108	-1.3423	3.1178e-35	Zm00001d013108
Zm00001d016166	-1.3434	9.8485e-11	Phosphoenolpyruvate carboxylase [Source:UniProtKB/TrEMBL;Acc:Q9SAZ6]
Zm00001d008296	-1.3447	7.1991e-05	Zm00001d008296
Zm00001d052928	-1.3453	3.4449e-05	Zm00001d052928
Zm00001d020383	-1.3455	6.7166e-11	Zm00001d020383
Zm00001d020669	-1.3461	2.7444e-07	Zm00001d020669
Zm00001d038929	-1.3492	9.0449e-36	ATP synthase subunit beta [Source:UniProtKB/TrEMBL;Acc:C0HF32]
Zm00001d014887	-1.3521	7.9356e-28	Zm00001d014887
Novel00319	-1.3542	5.9716e-12
Zm00001d011330	-1.3551	3.6162e-09	Zm00001d011330
Zm00001d051595	-1.3556	1.1729e-14	Zm00001d051595
Zm00001d049187	-1.3567	1.8485e-06	6-phosphogluconate dehydrogenase, decarboxylating [Source:UniProtKB/TrEMBL;Acc:K7TVZ1]
Zm00001d006040	-1.3575	1.646e-09	3-hydroxy-3-methylglutaryl coenzyme A reductase [Source:UniProtKB/TrEMBL;Acc:B4FAN9]
Zm00001d038065	-1.3592	3.0959e-18	Zm00001d038065
Zm00001d033457	-1.36	1.0671e-06	Tubulin beta chain [Source:UniProtKB/TrEMBL;Acc:B6TF38]
Zm00001d043726	-1.3609	3.7899e-05	Zm00001d043726
Zm00001d046995	-1.3627	1.0305e-11	Zm00001d046995
Zm00001d003659	-1.3629	1.4936e-08	Zm00001d003659
Zm00001d038768	-1.3641	3.0429e-09	Reticulon-like protein [Source:UniProtKB/TrEMBL;Acc:B4F8J5]
Zm00001d013041	-1.3648	4.7182e-07	Zm00001d013041
Zm00001d038923	-1.3648	6.4809e-22	Guanine nucleotide-binding protein beta subunit-like protein [Source:UniProtKB/TrEMBL;Acc:B6SJ21]
Zm00001d048091	-1.37	1.8583e-18	ATP synthase subunit gamma [Source:UniProtKB/TrEMBL;Acc:K7WFV1]
Zm00001d038151	-1.3716	1.3732e-11	Zm00001d038151
Zm00001d014366	-1.3733	2.2953e-12	L-ascorbate oxidase [Source:UniProtKB/TrEMBL;Acc:B6ST56]
Zm00001d001825	-1.3743	9.7068e-12	Zm00001d001825
Zm00001d034479	-1.3763	6.9547e-51	Histone H1 [Source:UniProtKB/TrEMBL;Acc:B6TGH8]
Zm00001d021236	-1.3793	1.4699e-05	Zm00001d021236
Zm00001d019045	-1.3806	1.2309e-68	Histone H2A [Source:UniProtKB/TrEMBL;Acc:B6SJU3]
Zm00001d020401	-1.3813	5.0774e-08	Zm00001d020401
Zm00001d034373	-1.3834	1.3939e-49	Zm00001d034373
Zm00001d038101	-1.385	1.1094e-05	Zm00001d038101
Zm00001d031777	-1.3871	1.7599e-07	Zm00001d031777
Zm00001d023309	-1.3901	2.1706e-11	Putative cytochrome P450 superfamily protein [Source:UniProtKB/TrEMBL;Acc:K7TE79]
Zm00001d053228	-1.3923	1.868e-09	Acyl carrier protein [Source:UniProtKB/TrEMBL;Acc:B6SI66]
Zm00001d005343	-1.3943	4.6969e-07	Zm00001d005343
Zm00001d040399	-1.3964	1.1074e-81	Peroxidase [Source:UniProtKB/TrEMBL;Acc:B6SIU4]
Zm00001d047757	-1.3994	3.3604e-59	Zm00001d047757
Zm00001d043929	-1.4007	5.1915e-33	Zm00001d043929
Zm00001d017728	-1.4018	0.00015545	Zm00001d017728
Zm00001d009163	-1.4029	0.00037239	Dihydrolipoyl dehydrogenase [Source:UniProtKB/TrEMBL;Acc:K7US39]
Zm00001d038658	-1.403	7.9135e-09	Zm00001d038658
Zm00001d052625	-1.4049	1.6742e-06	Zm00001d052625
Zm00001d013873	-1.405	9.1475e-07	Actin-2 [Source:UniProtKB/TrEMBL;Acc:B6SI11]
Zm00001d012407	-1.4057	1.269e-05	Triosephosphate isomerase [Source:UniProtKB/TrEMBL;Acc:B6SMQ5]
Zm00001d043993	-1.4074	0.00026057	Zm00001d043993
Zm00001d020783	-1.41	0.00037299	Zm00001d020783
Zm00001d035095	-1.4119	5.495e-18	Calmodulin [Source:UniProtKB/TrEMBL;Acc:B6T4U8]
Zm00001d037342	-1.414	1.1905e-06	Zm00001d037342
Zm00001d006678	-1.4144	3.8735e-07	Putative geranylgeranyl pyrophosphate synthase 1 [Source:UniProtKB/TrEMBL;Acc:C5G5X3]
Zm00001d046136	-1.4159	2.2671e-07	Zm00001d046136
Zm00001d030310	-1.4162	1.2866e-10	Zm00001d030310
Zm00001d038270	-1.4173	3.792e-06	MYB transcription factor [Source:UniProtKB/TrEMBL;Acc:B7ZY89]
Zm00001d049660	-1.4173	3.0712e-07	Zm00001d049660
Zm00001d044533	-1.4176	1.1212e-18	Zm00001d044533
Zm00001d040084	-1.4191	3.1087e-06	Fructose-bisphosphate aldolase [Source:UniProtKB/TrEMBL;Acc:A0A1D6MN18]
Zm00001d039505	-1.4205	4.3484e-08	Zm00001d039505
Zm00001d049741	-1.4207	0.00028208	Putative lectin-domain receptor-like protein kinase family protein [Source:UniProtKB/TrEMBL;Acc:K7UC72]
Zm00001d037725	-1.4227	1.2567e-11	Zm00001d037725
Zm00001d033489	-1.4234	8.3553e-05	Zm00001d033489
Zm00001d018191	-1.4237	3.4894e-05	Zm00001d018191
Zm00001d028073	-1.4251	2.8932e-07	Zm00001d028073
Zm00001d039963	-1.4258	6.6962e-06	Zm00001d039963
Zm00001d035614	-1.4299	6.5025e-07	Zm00001d035614
Zm00001d037540	-1.43	1.4095e-10	Fasciclin-like arabinogalactan protein 8 [Source:UniProtKB/TrEMBL;Acc:B6SL10]
Zm00001d028725	-1.4316	4.9066e-09	Glycosyltransferases [Source:UniProtKB/TrEMBL;Acc:B6STW3]
Zm00001d043762	-1.4357	3.4179e-06	Zm00001d043762
Zm00001d032620	-1.4403	8.0816e-16	Zm00001d032620
Zm00001d019125	-1.4447	4.2694e-05	Zm00001d019125
Zm00001d013230	-1.4467	3.2358e-05	Zm00001d013230
Zm00001d022102	-1.447	2.1355e-14	Zm00001d022102
Zm00001d033254	-1.4519	4.3146e-07	Patatin [Source:UniProtKB/TrEMBL;Acc:A0A1D6KX88]
Zm00001d014493	-1.4544	4.3492e-19	Zm00001d014493
Zm00001d050198	-1.4545	2.6526e-08	Retrotransposon protein Ty1-copia subclass [Source:UniProtKB/TrEMBL;Acc:B4FY74]
Zm00001d015431	-1.4559	4.133e-15	Fiber protein Fb15 [Source:UniProtKB/TrEMBL;Acc:B6TLX2]
Zm00001d026156	-1.4561	9.1348e-05	Putative glycerol 3-phosphate permease [Source:UniProtKB/TrEMBL;Acc:B8A0W6]
Zm00001d052480	-1.4565	0.0001357	Glycosyltransferase [Source:UniProtKB/TrEMBL;Acc:A0A1D6QHH1]
Zm00001d017987	-1.4574	6.3193e-07	Zm00001d017987
Zm00001d013067	-1.4599	1.0356e-21	Zm00001d013067
Zm00001d003006	-1.4603	5.1446e-50	Aquaporin PIP2-5 [Source:UniProtKB/Swiss-Prot;Acc:Q9XF58]
Zm00001d026642	-1.4604	0.00011902	Zm00001d026642
Zm00001d049617	-1.4631	5.8616e-09	Zm00001d049617
Zm00001d026223	-1.4633	9.9387e-12	Seed specific protein Bn15D1B [Source:UniProtKB/TrEMBL;Acc:B6TIB8]
Zm00001d018183	-1.4641	3.3527e-10	Mitochondrial phosphate transporter [Source:UniProtKB/TrEMBL;Acc:O80413]
Zm00001d042906	-1.4643	1.4898e-06	Laccase [Source:UniProtKB/TrEMBL;Acc:C0P789]
Zm00001d042719	-1.4663	0.000207	Protein YIPF [Source:UniProtKB/TrEMBL;Acc:B4FUR9]
Zm00001d039643	-1.4676	0.00014953	Glycosyltransferase [Source:UniProtKB/TrEMBL;Acc:C0PGK6]
Zm00001d050716	-1.4681	1.2066e-07	Zm00001d050716
Zm00001d029590	-1.4697	0.00026289	Sigma factor sigB regulation protein rsbQ [Source:UniProtKB/TrEMBL;Acc:B4FHV3]
Zm00001d017271	-1.473	7.7998e-25	Adenosine kinase 2 [Source:UniProtKB/TrEMBL;Acc:B4FFH8]
Zm00001d018135	-1.4767	0.00022199	Zm00001d018135
Zm00001d050196	-1.4796	3.4881e-29	Retrotransposon protein Ty1-copia subclass [Source:UniProtKB/TrEMBL;Acc:B4FY74]
Zm00001d048102	-1.4802	7.4099e-17	Peptidase beta subunit [Source:UniProtKB/TrEMBL;Acc:K7VKM2]
Zm00001d044078	-1.4805	1.0792e-08	Zm00001d044078
Zm00001d045101	-1.4822	2.196e-07	Zm00001d045101
Zm00001d049239	-1.4845	3.6356e-115	Adenosylhomocysteinase [Source:UniProtKB/TrEMBL;Acc:C0PHR4]
Zm00001d044479	-1.4888	6.1054e-06	Zm00001d044479
Zm00001d009810	-1.492	0.00030201	Zm00001d009810
Zm00001d045431	-1.4942	4.2003e-53	Enolase1 [Source:UniProtKB/TrEMBL;Acc:K7V794]
Zm00001d046700	-1.4958	8.5564e-05	Zm00001d046700
Zm00001d038262	-1.4963	2.788e-13	Zm00001d038262
Zm00001d006185	-1.4976	3.6485e-06	6-phosphogluconolactonase [Source:UniProtKB/TrEMBL;Acc:B6UAK0]
Zm00001d037492	-1.4999	3.3524e-25	Zm00001d037492
Zm00001d053632	-1.5014	1.9324e-06	40S ribosomal protein S8 [Source:UniProtKB/Swiss-Prot;Acc:Q08069]
Zm00001d047119	-1.5031	3.467e-07	Zm00001d047119
Zm00001d046357	-1.5038	5.3497e-14	Beta-galactosidase [Source:UniProtKB/TrEMBL;Acc:B4F9J1]
Zm00001d022489	-1.5053	4.7462e-10	Zm00001d022489
Zm00001d034077	-1.5056	2.0271e-11	Zm00001d034077
Zm00001d048411	-1.5079	2.2833e-13	Metal ion binding protein [Source:UniProtKB/TrEMBL;Acc:K7VLV4]
Zm00001d006439	-1.511	5.2423e-19	Zm00001d006439
Novel00520	-1.5118	1.0917e-07	mitochondrial NADH ubiquinone oxidoreductase 29 kDa subunit [Zea mays]>gi|195637668|gb|ACG38302.1| mitochondrial NADH ubiquinone oxidoreductase 29 kDa subunit [Zea mays]>gi|413922566|gb|AFW62498.1| NADH ubiquinone oxidoreductase subunit [Zea mays]
Zm00001d048625	-1.5138	5.7595e-18	O-methyltransferase ZRP4 [Source:UniProtKB/TrEMBL;Acc:B6TS22]
Zm00001d021554	-1.5158	1.0638e-08	ATP synthase delta chain [Source:UniProtKB/TrEMBL;Acc:B4F9I5]
Zm00001d042276	-1.5186	4.3108e-16	Zm00001d042276
Zm00001d045965	-1.5262	0.00025967	Formate dehydrogenase, mitochondrial [Source:UniProtKB/TrEMBL;Acc:C0P848]
Zm00001d041334	-1.5265	4.563e-06	Zm00001d041334
Zm00001d048558	-1.529	1.6955e-07	Zm00001d048558
Zm00001d048627	-1.5324	9.7712e-11	Zm00001d048627
Zm00001d024925	-1.5328	1.7644e-15	Zm00001d024925
Zm00001d012423	-1.5345	7.287e-20	Histone H2B [Source:UniProtKB/TrEMBL;Acc:B4FXA3]
Zm00001d016588	-1.5395	5.0543e-09	Zm00001d016588
Zm00001d012675	-1.5416	1.1889e-139	Glutathione S-transferase GSTF2 [Source:UniProtKB/TrEMBL;Acc:B6SKA0]
Zm00001d016365	-1.5418	6.3719e-06	Acetyltransferase component of pyruvate dehydrogenase complex [Source:UniProtKB/TrEMBL;Acc:A0A1D6H6Z1]
Zm00001d010976	-1.542	1.0793e-09	Glycosyltransferases [Source:UniProtKB/TrEMBL;Acc:B4FRL7]
Zm00001d009081	-1.5475	1.2946e-05	Anther-specific protein SF18 [Source:UniProtKB/TrEMBL;Acc:B4FTF5]
Zm00001d005542	-1.5504	5.7208e-09	Zm00001d005542
Zm00001d039010	-1.5511	4.88e-12	Fasciclin-like arabinogalactan protein 7 [Source:UniProtKB/TrEMBL;Acc:B6SSV3]
Zm00001d019459	-1.5515	0.00026176	Zm00001d019459
Zm00001d044138	-1.5516	3.7992e-05	Zm00001d044138
Zm00001d042095	-1.5534	0.00042585	Zm00001d042095
Zm00001d012666	-1.5538	6.8396e-05	Zm00001d012666
Zm00001d013751	-1.5578	7.0518e-39	Zm00001d013751
Zm00001d025690	-1.5581	0.0001581	Isocitrate dehydrogenase subunit 1 [Source:UniProtKB/TrEMBL;Acc:B4FID6]
Zm00001d008491	-1.5602	3.6655e-07	Fructose-bisphosphate aldolase [Source:UniProtKB/TrEMBL;Acc:A0A1D6FD79]
Zm00001d018161	-1.5625	2.0187e-09	Zm00001d018161
Zm00001d024379	-1.564	1.3397e-100	Xyloglucan endotransglucosylase/hydrolase [Source:UniProtKB/TrEMBL;Acc:B4FTH5]
Zm00001d033876	-1.5657	4.2448e-20	GRF transcription factor [Source:UniProtKB/TrEMBL;Acc:B6U8T2]
Zm00001d043511	-1.5666	1.2086e-06	Phosphotransferase [Source:UniProtKB/TrEMBL;Acc:A0A1D6NCX2]
Zm00001d048053	-1.572	5.284e-13	Putative leucine-rich repeat receptor-like protein kinase family protein [Source:UniProtKB/TrEMBL;Acc:K7WFR7]
Zm00001d040466	-1.575	2.5517e-16	Zm00001d040466
Zm00001d037619	-1.5791	8.9546e-36	Zm00001d037619
Zm00001d012850	-1.5845	4.6847e-09	Zm00001d012850
Zm00001d038371	-1.5853	2.9564e-05	Laccase [Source:UniProtKB/TrEMBL;Acc:A0A1D6M5T4]
Zm00001d015614	-1.5885	4.3805e-41	MYB transcription factor [Source:UniProtKB/TrEMBL;Acc:B4FMQ3]
Zm00001d052864	-1.5934	1.0386e-13	Fasciclin-like arabinogalactan protein 7 [Source:UniProtKB/TrEMBL;Acc:B6SHU5]
Zm00001d038382	-1.5946	4.1697e-09	Zm00001d038382
Zm00001d006753	-1.5967	1.5281e-11	Zm00001d006753
Zm00001d044445	-1.6023	2.4942e-06	Vacuolar ATP synthase 21 kDa proteolipid subunit [Source:UniProtKB/TrEMBL;Acc:B4FZS8]
Zm00001d001779	-1.604	0.00018035	Casparian strip membrane protein 2 [Source:UniProtKB/Swiss-Prot;Acc:B6U045]
Zm00001d051883	-1.6076	7.0995e-07	Arsenite transport subunit B [Source:UniProtKB/TrEMBL;Acc:B6SY85]
Zm00001d035702	-1.6091	4.356e-15	V-type proton ATPase proteolipid subunit [Source:UniProtKB/TrEMBL;Acc:A0A1D6LI10]
Zm00001d035304	-1.6095	3.83e-07	LIM transcription factor [Source:UniProtKB/TrEMBL;Acc:B6T925]
Zm00001d002028	-1.6105	5.9619e-10	Zm00001d002028
Zm00001d032695	-1.6105	4.6508e-42	Malate dehydrogenase, cytoplasmic [Source:UniProtKB/Swiss-Prot;Acc:Q08062]
Zm00001d002052	-1.6118	4.232e-24	Zm00001d002052
Zm00001d013389	-1.6119	0.00017423	Adenylyl cyclase-associated protein [Source:UniProtKB/TrEMBL;Acc:A0A1D6GIP8]
Zm00001d010075	-1.6129	3.3329e-15	Zm00001d010075
Zm00001d028811	-1.6139	1.7432e-08	Zm00001d028811
Zm00001d038146	-1.6142	2.59e-12	Zm00001d038146
Zm00001d018641	-1.6157	1.109e-13	Zm00001d018641
Zm00001d033423	-1.6195	1.1803e-22	Zm00001d033423
Zm00001d051313	-1.6195	4.23e-07	Receptor-like protein kinase [Source:UniProtKB/TrEMBL;Acc:C4J489]
Zm00001d024518	-1.6218	4.112e-14	Zm00001d024518
Zm00001d015852	-1.6282	1.0133e-20	Lipoxygenase [Source:UniProtKB/TrEMBL;Acc:Q06XS2]
Zm00001d018024	-1.6301	2.5083e-13	Auxin efflux carrier component [Source:UniProtKB/TrEMBL;Acc:Q0MWY1]
Zm00001d043854	-1.634	3.0982e-11	Zm00001d043854
Zm00001d002801	-1.6353	4.5256e-11	Zm00001d002801
Zm00001d032287	-1.6356	0.00018162	Zm00001d032287
Zm00001d028653	-1.6394	1.3203e-45	Zm00001d028653
Zm00001d035156	-1.6436	8.556e-71	Glyceraldehyde-3-phosphate dehydrogenase [Source:UniProtKB/TrEMBL;Acc:A0A1D6LER3]
Zm00001d049351	-1.6449	1.7026e-07	Zm00001d049351
Zm00001d024963	-1.6451	3.6506e-40	Glutathione S-transferase GSTU6 [Source:UniProtKB/TrEMBL;Acc:B6TL20]
Zm00001d026577	-1.6458	3.4428e-15	Cysteine protease 1 [Source:UniProtKB/TrEMBL;Acc:B4FS90]
Zm00001d053684	-1.6462	4.0832e-06	Citrate synthase [Source:UniProtKB/TrEMBL;Acc:A0A1D6QRH8]
Zm00001d044729	-1.6477	0.00027382	Putative DUF26 domain family protein [Source:UniProtKB/TrEMBL;Acc:C0PA90]
Zm00001d047797	-1.6505	8.8719e-23	UDP-glucuronic acid decarboxylase 1 isoform 1 [Source:UniProtKB/TrEMBL;Acc:B4FF24]
Zm00001d022082	-1.651	4.8842e-05	Brittle stalk-2-like protein 7 [Source:UniProtKB/TrEMBL;Acc:A1DZD8]
Zm00001d030509	-1.651	1.3966e-08	Pollen-specific protein C13 [Source:UniProtKB/TrEMBL;Acc:B6SJ40]
Zm00001d003751	-1.6543	4.595e-24	Zm00001d003751
Zm00001d034588	-1.6545	6.6571e-15	Zm00001d034588
Zm00001d027389	-1.656	3.5786e-07	Zm00001d027389
Zm00001d003464	-1.6569	5.8668e-06	Zm00001d003464
Zm00001d019279	-1.6574	9.168e-06	Cytidine/deoxycytidylate deaminase family protein [Source:UniProtKB/TrEMBL;Acc:A1YLY2]
Zm00001d006493	-1.6613	6.6362e-15	Protein DETOXIFICATION [Source:UniProtKB/TrEMBL;Acc:A0A1D6EX11]
Zm00001d047293	-1.6621	4.9748e-05	Glucan endo-1,3-beta-glucosidase 4 [Source:UniProtKB/TrEMBL;Acc:B6SMZ3]
Zm00001d044103	-1.6649	0.0001129	Zm00001d044103
Zm00001d002105	-1.6738	2.0308e-18	Zm00001d002105
Zm00001d047674	-1.6739	2.1163e-06	Cell-linked locus protein [Source:UniProtKB/TrEMBL;Acc:B6SLA1]
Zm00001d009488	-1.6762	7.5363e-39	ATP synthase subunit beta [Source:UniProtKB/TrEMBL;Acc:A0A1D6FJP5]
Zm00001d008739	-1.6779	6.8333e-11	Zm00001d008739
Zm00001d042752	-1.6789	9.4173e-05	OFP transcription factor [Source:UniProtKB/TrEMBL;Acc:A0A060D1B6]
Zm00001d048054	-1.6809	9.7788e-11	Putative leucine-rich repeat receptor-like protein kinase family protein [Source:UniProtKB/TrEMBL;Acc:K7VP18]
Zm00001d037263	-1.6819	2.6738e-08	TMV response-related protein [Source:UniProtKB/TrEMBL;Acc:B6UBT3]
Zm00001d003016	-1.6838	8.0603e-18	Phenylalanine ammonia-lyase [Source:UniProtKB/TrEMBL;Acc:A0A1D6E5Y9]
Zm00001d045302	-1.6865	3.5319e-14	Zm00001d045302
Zm00001d017111	-1.688	3.6919e-05	B-keto acyl reductase [Source:UniProtKB/TrEMBL;Acc:O24478]
Zm00001d017288	-1.6884	9.1585e-76	Aquaporin PIP2-4 [Source:UniProtKB/Swiss-Prot;Acc:Q9ATM6]
Zm00001d053952	-1.6914	0.00012056	Zm00001d053952
Zm00001d017612	-1.6949	6.6379e-08	Zm00001d017612
Zm00001d018936	-1.6972	0.00028944	Zm00001d018936
Zm00001d002548	-1.7024	9.6315e-06	Alpha-expansin 13 [Source:UniProtKB/TrEMBL;Acc:B4FEH6]
Zm00001d012080	-1.7044	2.3221e-09	Zm00001d012080
Zm00001d004473	-1.7049	3.9603e-12	Pyruvate dehydrogenase E1 component subunit alpha [Source:UniProtKB/TrEMBL;Acc:A0A1D6EFN9]
Zm00001d001789	-1.7072	6.1674e-08	Phosphomannomutase [Source:UniProtKB/TrEMBL;Acc:B4FR89]
Zm00001d018090	-1.7108	2.4366e-24	Annexin [Source:UniProtKB/TrEMBL;Acc:A0A1D6HKP7]
Zm00001d046444	-1.713	1.2777e-07	3-ketoacyl-CoA synthase [Source:UniProtKB/TrEMBL;Acc:K7VAF4]
Zm00001d021971	-1.7183	2.7582e-20	Zm00001d021971
Zm00001d045027	-1.7185	4.4647e-06	Zm00001d045027
Zm00001d027371	-1.7189	6.0514e-16	T-complex protein 1 subunit delta [Source:UniProtKB/TrEMBL;Acc:C0HGT5]
Zm00001d051392	-1.7202	3.264e-05	Glutathione peroxidase [Source:UniProtKB/TrEMBL;Acc:B4FRF0]
Zm00001d027461	-1.7217	1.091e-06	Zm00001d027461
Zm00001d041679	-1.7227	4.151e-10	Bifunctional polymyxin resistance arnA protein [Source:UniProtKB/TrEMBL;Acc:B6TQB1]
Zm00001d043562	-1.7255	3.8996e-18	Zm00001d043562
Zm00001d038794	-1.7271	1.1949e-05	Pectinesterase [Source:UniProtKB/TrEMBL;Acc:A0A1D6MAL2]
Zm00001d003945	-1.7273	4.4032e-08	Zm00001d003945
Zm00001d012539	-1.7292	2.4451e-05	Zm00001d012539
Zm00001d039330	-1.7349	2.3436e-06	Vacuolar ATP synthase subunit E [Source:UniProtKB/TrEMBL;Acc:B4FB71]
Zm00001d017601	-1.7361	8.5062e-18	dTDP-4-dehydrorhamnose reductase [Source:UniProtKB/TrEMBL;Acc:B6UIE1]
Zm00001d035689	-1.7361	9.0561e-20	Xylem cysteine proteinase 2 [Source:UniProtKB/TrEMBL;Acc:B6TIC7]
Zm00001d003840	-1.7474	2.4335e-12	Zm00001d003840
Zm00001d051672	-1.7513	4.0558e-06	GPI-anchored protein [Source:UniProtKB/TrEMBL;Acc:B6T982]
Zm00001d051001	-1.7526	1.0563e-46	Glyceraldehyde-3-phosphate dehydrogenase 3, cytosolic [Source:UniProtKB/Swiss-Prot;Acc:Q43247]
Zm00001d020057	-1.7536	2.9511e-12	Zm00001d020057
Zm00001d013428	-1.7542	5.8337e-14	Zm00001d013428
Zm00001d049649	-1.7556	2.01e-17	Succinate dehydrogenase [ubiquinone] iron-sulfur subunit, mitochondrial [Source:UniProtKB/TrEMBL;Acc:K7U1I2]
Zm00001d048201	-1.7605	1.6802e-14	Zm00001d048201
Zm00001d035694	-1.7723	5.0085e-19	Zm00001d035694
Zm00001d026014	-1.7731	0.00016059	Zm00001d026014
Zm00001d015133	-1.7769	1.3197e-08	Zm00001d015133
Zm00001d027368	-1.777	6.4443e-07	Xyloglucan endotransglucosylase/hydrolase protein 5 [Source:UniProtKB/TrEMBL;Acc:B6TNS1]
Zm00001d042096	-1.7775	1.305e-12	Glutathione S-transferase [Source:UniProtKB/TrEMBL;Acc:B4FSR6]
Zm00001d009071	-1.7843	1.2917e-08	Bidirectional sugar transporter SWEET [Source:UniProtKB/TrEMBL;Acc:K7VBY0]
Zm00001d033539	-1.7906	5.4807e-11	Zm00001d033539
Zm00001d027727	-1.7916	1.2078e-31	Phosphoserine aminotransferase [Source:UniProtKB/TrEMBL;Acc:B4FRI1]
Zm00001d020963	-1.7923	3.8792e-20	3-hydroxy-3-methylglutaryl coenzyme A reductase [Source:UniProtKB/TrEMBL;Acc:A0A1D6I7A2]
Zm00001d053177	-1.7936	9.7112e-17	Actin-7 [Source:UniProtKB/TrEMBL;Acc:B4FRH8]
Zm00001d033839	-1.7946	9.9403e-12	Zm00001d033839
Zm00001d034839	-1.7951	1.0993e-22	Purple acid phosphatase [Source:UniProtKB/TrEMBL;Acc:A0A1D6LBV4]
Zm00001d011499	-1.7963	2.8656e-13	Putative AP2/EREBP transcription factor superfamily protein [Source:UniProtKB/TrEMBL;Acc:B4FFN5]
Zm00001d009774	-1.7977	1.6353e-22	Nucleoside diphosphate kinase [Source:UniProtKB/TrEMBL;Acc:C0PBY7]
Zm00001d039788	-1.8	0.00014574	Dirigent protein [Source:UniProtKB/TrEMBL;Acc:A0A1D6ML65]
Zm00001d048547	-1.802	5.2795e-07	Naringenin,2-oxoglutarate 3-dioxygenase [Source:UniProtKB/TrEMBL;Acc:B4FHR2]
Zm00001d038870	-1.8021	1.1716e-20	Late embryogenesis abundant protein, group 3 [Source:UniProtKB/TrEMBL;Acc:B6SID7]
Zm00001d039362	-1.8055	1.9119e-12	Zm00001d039362
Zm00001d020260	-1.8056	8.5052e-42	Zm00001d020260
Zm00001d027502	-1.8064	5.1411e-09	Zm00001d027502
Zm00001d037828	-1.8137	4.8009e-27	Zm00001d037828
Zm00001d026664	-1.8138	1.2951e-05	VAMP protein SEC22 [Source:UniProtKB/TrEMBL;Acc:B4FKP0]
Zm00001d037849	-1.815	5.8816e-33	Zm00001d037849
Zm00001d023863	-1.8174	0.00012411	Riboflavin synthase alpha chain [Source:UniProtKB/TrEMBL;Acc:B6TDF2]
Zm00001d002066	-1.8183	2.6154e-09	Plant-specific domain TIGR01627 family protein [Source:UniProtKB/TrEMBL;Acc:B6UI35]
Zm00001d035865	-1.8192	2.5048e-15	Zm00001d035865
Zm00001d017121	-1.8203	3.6502e-58	Zm00001d017121
Zm00001d027965	-1.8254	1.1039e-18	Zm00001d027965
Zm00001d028787	-1.8254	0.00019666	Malonyl CoA-acyl carrier protein transacylase [Source:UniProtKB/TrEMBL;Acc:B6TNM0]
Zm00001d020903	-1.8288	1.2064e-12	Zm00001d020903
Zm00001d040364	-1.8379	5.6552e-12	Peroxidase [Source:UniProtKB/TrEMBL;Acc:B6T3V1]
Zm00001d039221	-1.8381	2.0376e-08	Nucleoside diphosphate kinase [Source:UniProtKB/TrEMBL;Acc:A0A1D6MEM8]
Zm00001d044076	-1.84	2.4577e-21	Zm00001d044076
Zm00001d002902	-1.8417	3.085e-16	Peroxidase [Source:UniProtKB/TrEMBL;Acc:A0A1D6E534]
Zm00001d041882	-1.8435	5.4465e-22	V-type proton ATPase proteolipid subunit [Source:UniProtKB/TrEMBL;Acc:A0A1D6MYY4]
Zm00001d008216	-1.8475	0.00040078	Tubulin beta chain [Source:UniProtKB/TrEMBL;Acc:A0A1D6FAY2]
Zm00001d028824	-1.8477	2.8977e-09	Hexosyltransferase [Source:UniProtKB/TrEMBL;Acc:B4FAM8]
Zm00001d039052	-1.8511	0.00013367	Zm00001d039052
Zm00001d025922	-1.858	2.9572e-07	Carbonyl reductase 3 [Source:UniProtKB/TrEMBL;Acc:C4J662]
Zm00001d036455	-1.8602	1.5304e-42	Zm00001d036455
Zm00001d049975	-1.8612	9.8557e-10	Zm00001d049975
Zm00001d040650	-1.8651	3.779e-06	Pectinesterase [Source:UniProtKB/TrEMBL;Acc:B8A2X5]
Zm00001d017726	-1.8658	0.00021353	G2-like transcription factor [Source:UniProtKB/TrEMBL;Acc:C4J9E4]
Zm00001d013654	-1.8688	1.2207e-16	Zm00001d013654
Zm00001d004167	-1.8718	0.00014126	Zm00001d004167
Zm00001d011097	-1.8718	7.066e-05	12-oxo-phytodienoic acid reductase [Source:UniProtKB/TrEMBL;Acc:Q49HE1]
Zm00001d027539	-1.8771	4.2684e-17	Zm00001d027539
Zm00001d050383	-1.8776	2.2845e-06	Dihydrolipoamide acetyltransferase component of pyruvate dehydrogenase complex [Source:UniProtKB/TrEMBL;Acc:A0A1D6Q1G1]
Zm00001d029899	-1.8843	7.9223e-73	Beta-expansin 1a [Source:UniProtKB/TrEMBL;Acc:B4FBN4]
Zm00001d048903	-1.8887	1.472e-33	Zm00001d048903
Zm00001d013168	-1.8918	1.9972e-05	Zm00001d013168
Zm00001d007486	-1.8919	9.333e-27	Glycosyltransferase [Source:UniProtKB/TrEMBL;Acc:B4F9H1]
Zm00001d038487	-1.8993	7.5588e-06	Zm00001d038487
Zm00001d033683	-1.8995	1.1848e-08	Zm00001d033683
Zm00001d028709	-1.905	4.578e-93	Zm00001d028709
Zm00001d029932	-1.9081	2.0252e-07	Zm00001d029932
Zm00001d039089	-1.9137	5.4402e-65	Malate dehydrogenase [Source:UniProtKB/TrEMBL;Acc:B4FZU8]
Zm00001d028778	-1.9148	7.7138e-06	Zm00001d028778
Zm00001d038676	-1.9151	1.1314e-43	Zm00001d038676
Zm00001d023542	-1.9219	3.0073e-14	V-type proton ATPase proteolipid subunit [Source:UniProtKB/TrEMBL;Acc:B6SK76]
Zm00001d014613	-1.9227	1.3985e-37	Xyloglucan endotransglucosylase/hydrolase [Source:UniProtKB/TrEMBL;Acc:A0A1D6GUH2]
Zm00001d009765	-1.9254	1.1641e-12	Zm00001d009765
Zm00001d009640	-1.9309	9.4093e-15	Malate dehydrogenase [Source:UniProtKB/TrEMBL;Acc:A0A1D6FKV9]
Zm00001d008210	-1.931	9.5913e-16	Germin-like protein 1 [Source:UniProtKB/TrEMBL;Acc:B4FAV5]
Zm00001d000117	-1.9318	1.8649e-08	Zm00001d000117
Zm00001d025977	-1.9332	5.4648e-08	Zm00001d025977
Zm00001d017419	-1.9368	5.376e-17	Protein kinase APK1A [Source:UniProtKB/TrEMBL;Acc:B6TFF8]
Zm00001d003707	-1.9418	9.9788e-21	Peroxidase [Source:UniProtKB/TrEMBL;Acc:A0A1D6EB02]
Zm00001d013947	-1.9429	5.4915e-09	NHL25 [Source:UniProtKB/TrEMBL;Acc:B6STF5]
Zm00001d034678	-1.9434	1.6688e-16	Zm00001d034678
Zm00001d003187	-1.9436	7.4668e-07	Zm00001d003187
Zm00001d022428	-1.9513	3.1695e-05	Hexosyltransferase [Source:UniProtKB/TrEMBL;Acc:A0A1D6IMN1]
Zm00001d004055	-1.954	8.3217e-05	Protein DETOXIFICATION [Source:UniProtKB/TrEMBL;Acc:A0A1D6ED85]
Zm00001d014721	-1.9586	1.1913e-29	Zm00001d014721
Zm00001d029810	-1.9665	6.2419e-24	Zm00001d029810
Zm00001d039454	-1.9694	3.1067e-06	Ectonucleotide pyrophosphatase/phosphodiesterase 1 [Source:UniProtKB/TrEMBL;Acc:B6SGJ5]
Zm00001d028367	-1.9703	0.00014412	Zm00001d028367
Zm00001d028025	-1.9716	0.00012681	Cp protein [Source:UniProtKB/TrEMBL;Acc:B6T306]
Zm00001d028808	-1.9719	1.9089e-07	Zm00001d028808
Zm00001d044212	-1.9719	3.2701e-12	Zm00001d044212
Zm00001d036626	-1.9744	1.41e-11	Tubulin beta chain [Source:UniProtKB/TrEMBL;Acc:A0A1D6LPW4]
Zm00001d006365	-1.9806	3.1668e-07	Zm00001d006365
Zm00001d027541	-1.9825	7.8714e-14	Glutathione S-transferase 6 [Source:UniProtKB/TrEMBL;Acc:B6T7H0]
Zm00001d042239	-1.9837	0.00022313	Zm00001d042239
Zm00001d050967	-1.9837	5.5135e-05	Zm00001d050967
Zm00001d037211	-1.985	3.956e-27	Annexin [Source:UniProtKB/TrEMBL;Acc:A0A096QXB7]
Zm00001d002690	-1.9872	2.2799e-157	Plasma membrane intrinsic protein [Source:UniProtKB/TrEMBL;Acc:Q84RL8]
Zm00001d032224	-1.9882	8.8382e-05	Dihydrolipoamide acetyltransferase component of pyruvate dehydrogenase complex [Source:UniProtKB/TrEMBL;Acc:A0A1D6KPB2]
Zm00001d044042	-1.9889	1.3346e-14	Malate dehydrogenase [Source:UniProtKB/TrEMBL;Acc:B4FRJ1]
Zm00001d027540	-1.9907	1.5173e-22	Glutathione S-transferase [Source:UniProtKB/TrEMBL;Acc:Q9FQC7]
Zm00001d044541	-1.9954	2.1132e-14	Zm00001d044541
Zm00001d029416	-1.9966	8.5075e-05	Zm00001d029416
Zm00001d004495	-2.0073	0.00040821	Zm00001d004495
Zm00001d003848	-2.0089	0.00037831	Zm00001d003848
Zm00001d024242	-2.0103	1.3714e-17	Vacuolar ATP synthase subunit D 1 [Source:UniProtKB/TrEMBL;Acc:B4FDN9]
Zm00001d037209	-2.0133	1.0199e-05	Zm00001d037209
Zm00001d034995	-2.0146	0.00019426	Zm00001d034995
Zm00001d022510	-2.0164	1.5804e-05	Zm00001d022510
Zm00001d043336	-2.0164	0.00042357	Zm00001d043336
Zm00001d053010	-2.0176	3.0743e-43	V-type proton ATPase proteolipid subunit [Source:UniProtKB/TrEMBL;Acc:B6SK76]
Zm00001d051302	-2.0181	5.8852e-06	SAUR11-auxin-responsive SAUR family member [Source:UniProtKB/TrEMBL;Acc:K7U6V1]
Zm00001d021197	-2.0205	2.5819e-05	Zm00001d021197
Zm00001d009431	-2.0222	1.0955e-15	Zm00001d009431
Zm00001d025402	-2.0223	2.0795e-15	Peroxidase [Source:UniProtKB/TrEMBL;Acc:A0A1D6J6Y4]
Zm00001d017966	-2.0247	4.1847e-11	Zm00001d017966
Zm00001d048353	-2.0254	2.0169e-05	Glutathione S-transferase GST 13 [Source:UniProtKB/TrEMBL;Acc:Q9FQC6]
Zm00001d022234	-2.0283	1.1884e-05	EF hand family protein [Source:UniProtKB/TrEMBL;Acc:B6UH18]
Zm00001d028599	-2.0317	8.7226e-05	Laccase [Source:UniProtKB/TrEMBL;Acc:B4FDI9]
Zm00001d034129	-2.0337	1.1317e-33	Peroxidase [Source:UniProtKB/TrEMBL;Acc:C0P813]
Novel00044	-2.0413	5.0353e-05
Zm00001d001771	-2.0448	2.1495e-08	Zm00001d001771
Zm00001d052950	-2.0469	6.7683e-32	Uclacyanin-2 [Source:UniProtKB/TrEMBL;Acc:B6TNY3]
Zm00001d011782	-2.0478	7.2582e-05	Catalytic/ hydrolase [Source:UniProtKB/TrEMBL;Acc:B6TML6]
Zm00001d004176	-2.0482	1.0657e-06	Zm00001d004176
Zm00001d005253	-2.0492	9.2084e-08	Vacuolar ATP synthase subunit G [Source:UniProtKB/TrEMBL;Acc:B4FMV3]
Zm00001d042935	-2.0497	1.0069e-10	Zm00001d042935
Zm00001d024281	-2.0616	1.2278e-39	Polyamine oxidase [Source:UniProtKB/TrEMBL;Acc:K7TH00]
Zm00001d011468	-2.062	0.00033449	Zm00001d011468
Zm00001d016982	-2.0676	3.4705e-10	Zm00001d016982
Zm00001d025567	-2.0703	1.2423e-10	Zm00001d025567
Zm00001d049554	-2.0707	8.2776e-13	Zm00001d049554
Zm00001d039379	-2.0776	1.7892e-10	Zm00001d039379
Zm00001d033559	-2.0783	2.0453e-06	Zm00001d033559
Zm00001d043444	-2.0818	6.3567e-07	Zm00001d043444
Zm00001d045680	-2.0954	0.00011488	Zm00001d045680
Zm00001d026712	-2.1067	7.9873e-10	Endoglucanase [Source:UniProtKB/TrEMBL;Acc:B6SYL3]
Zm00001d023606	-2.1081	5.9886e-07	Dihydrolipoamide acetyltransferase component of pyruvate dehydrogenase complex [Source:UniProtKB/TrEMBL;Acc:B4G1C9]
Zm00001d018058	-2.1117	1.7559e-15	Zm00001d018058
Novel00232	-2.1121	2.2608e-99
Zm00001d011349	-2.1295	6.9007e-09	3-N-debenzoyl-2-deoxytaxol N-benzoyltransferase [Source:UniProtKB/TrEMBL;Acc:B6TQC0]
Zm00001d005885	-2.1322	7.2718e-11	Zm00001d005885
Zm00001d045685	-2.1339	2.0001e-11	Zm00001d045685
Zm00001d014563	-2.1395	5.2163e-40	Thaumatin-like protein [Source:UniProtKB/TrEMBL;Acc:B6STT0]
Zm00001d051314	-2.1416	6.3699e-10	Zm00001d051314
Zm00001d007830	-2.1466	8.2336e-18	Receptor protein kinase CLAVATA1 [Source:UniProtKB/TrEMBL;Acc:B4FR31]
Zm00001d016697	-2.1709	4.9666e-18	Zm00001d016697
Zm00001d024891	-2.1816	2.8857e-07	Zm00001d024891
Zm00001d017391	-2.1886	0.00016207	Yabby15 protein [Source:UniProtKB/TrEMBL;Acc:B4FG85]
Zm00001d034546	-2.1926	9.7224e-17	Zm00001d034546
Zm00001d032821	-2.1928	6.6953e-18	Zm00001d032821
Zm00001d010751	-2.1956	1.6916e-29	LOB transcription factor [Source:UniProtKB/TrEMBL;Acc:B6TDS9]
Zm00001d037677	-2.1966	7.1608e-60	Nonspecific lipid-transfer protein [Source:UniProtKB/TrEMBL;Acc:B6SZZ6]
Zm00001d027430	-2.2008	1.7879e-08	Zm00001d027430
Zm00001d045564	-2.2045	1.1221e-13	Catalytic/ hydrolase isoform 1 [Source:UniProtKB/TrEMBL;Acc:B4FN43]
Zm00001d046493	-2.2086	1.6334e-08	Zm00001d046493
Zm00001d046919	-2.2182	2.9323e-12	Chloride channel protein [Source:UniProtKB/TrEMBL;Acc:K7VJQ9]
Zm00001d035561	-2.231	0.00039019	Dirigent protein [Source:UniProtKB/TrEMBL;Acc:B4FV87]
Zm00001d042281	-2.2329	4.6078e-18	Zm00001d042281
Zm00001d052835	-2.2359	2.1883e-10	Putative leucine-rich repeat receptor protein kinase family protein [Source:UniProtKB/TrEMBL;Acc:K7UC14]
Zm00001d002899	-2.2383	8.4757e-46	Peroxidase [Source:UniProtKB/TrEMBL;Acc:A0A1D6E530]
Zm00001d005421	-2.2408	1.7435e-130	Aquaporin PIP2.1 [Source:UniProtKB/TrEMBL;Acc:B6TS83]
Zm00001d002905	-2.2501	2.4698e-21	Zm00001d002905
Zm00001d050493	-2.2502	1.6585e-06	Gibberellin receptor GID1L2 [Source:UniProtKB/TrEMBL;Acc:K7U051]
Zm00001d038717	-2.2525	7.3016e-33	Zm00001d038717
Zm00001d022005	-2.2561	0	Zm00001d022005
Zm00001d031434	-2.2561	1.6484e-07	Zm00001d031434
Zm00001d012245	-2.2576	1.5072e-05	Zm00001d012245
Zm00001d039384	-2.2592	6.4289e-37	Zm00001d039384
Zm00001d017606	-2.2598	7.8343e-05	OFP transcription factor [Source:UniProtKB/TrEMBL;Acc:B4FVC0]
Zm00001d020691	-2.2607	6.0822e-15	Zm00001d020691
Zm00001d028714	-2.2679	3.1411e-58	Zm00001d028714
Zm00001d003545	-2.2687	2.3675e-05	Zm00001d003545
Zm00001d024386	-2.2688	4.1448e-32	Xyloglucan endotransglucosylase/hydrolase [Source:UniProtKB/TrEMBL;Acc:C0P6G9]
Zm00001d008595	-2.2725	1.5523e-16	Pirin-like protein [Source:UniProtKB/TrEMBL;Acc:C0P2Q1]
Zm00001d020984	-2.274	9.4415e-10	Zm00001d020984
Zm00001d016443	-2.2799	3.1181e-09	Peroxidase [Source:UniProtKB/TrEMBL;Acc:A0A1D6H7N5]
Zm00001d028474	-2.2932	2.1399e-07	Beta-galactosidase [Source:UniProtKB/TrEMBL;Acc:A0A1D6JWI7]
Zm00001d008930	-2.2938	1.1604e-07	Zm00001d008930
Zm00001d044475	-2.2956	2.5796e-11	3-N-debenzoyl-2-deoxytaxol N-benzoyltransferase [Source:UniProtKB/TrEMBL;Acc:B4G1P9]
Zm00001d015977	-2.2988	1.2325e-25	Xyloglucan endotransglucosylase/hydrolase [Source:UniProtKB/TrEMBL;Acc:A0A1D6H4U7]
Zm00001d018367	-2.3046	5.6795e-18	Zm00001d018367
Zm00001d009398	-2.306	2.456e-18	Zm00001d009398
Zm00001d004957	-2.308	5.5792e-05	Zm00001d004957
Zm00001d050768	-2.3103	2.9215e-16	Orphans transcription factor [Source:UniProtKB/TrEMBL;Acc:B4FKP5]
Zm00001d033256	-2.3162	5.586e-05	Patatin [Source:UniProtKB/TrEMBL;Acc:A0A1D6KX89]
Zm00001d052104	-2.3206	1.2553e-05	Putative subtilase family protein [Source:UniProtKB/TrEMBL;Acc:K7U9N2]
Zm00001d014100	-2.3223	4.9805e-63	Zm00001d014100
Zm00001d012578	-2.3248	4.1431e-09	Zm00001d012578
Zm00001d034190	-2.3304	1.9169e-05	Zm00001d034190
Zm00001d013612	-2.331	1.1243e-29	Tubulin beta chain [Source:UniProtKB/TrEMBL;Acc:B4F946]
Zm00001d013038	-2.3435	0.00024625	Zm00001d013038
Zm00001d030864	-2.3456	8.934e-13	Zm00001d030864
Zm00001d030361	-2.3457	5.8894e-05	Zm00001d030361
Zm00001d022037	-2.3547	1.4645e-09	Zm00001d022037
Zm00001d042975	-2.358	2.5257e-06	Carboxypeptidase [Source:UniProtKB/TrEMBL;Acc:A0A1D6N7T8]
Zm00001d028249	-2.3648	4.368e-05	Zm00001d028249
Zm00001d043702	-2.381	3.2324e-06	Zm00001d043702
Zm00001d041839	-2.3825	4.8258e-05	Dihydrolipoamide acetyltransferase component of pyruvate dehydrogenase complex [Source:UniProtKB/TrEMBL;Acc:A0A1D6MYM9]
Zm00001d006623	-2.3864	1.2093e-94	Zm00001d006623
Zm00001d031212	-2.3979	2.6232e-11	Zm00001d031212
Zm00001d021736	-2.3988	0.00018199	Zm00001d021736
Zm00001d008287	-2.399	9.3793e-38	Phenazine biosynthesis protein [Source:UniProtKB/TrEMBL;Acc:B6U0C2]
Zm00001d016274	-2.4002	1.2938e-07	Zm00001d016274
Zm00001d015213	-2.4019	1.3894e-64	Zm00001d015213
Zm00001d039251	-2.409	9.0038e-05	Glucan endo-1,3-beta-glucosidase 4 [Source:UniProtKB/TrEMBL;Acc:B6T324]
Zm00001d035562	-2.4104	1.9503e-10	Dirigent protein [Source:UniProtKB/TrEMBL;Acc:A0A1D6LHB1]
Zm00001d009373	-2.4121	3.1028e-52	Peroxidase [Source:UniProtKB/TrEMBL;Acc:K7VCN5]
Zm00001d033790	-2.4329	2.5683e-56	Actin-1 [Source:UniProtKB/TrEMBL;Acc:B6TQ08]
Zm00001d031638	-2.4424	6.3424e-11	Zm00001d031638
Zm00001d007345	-2.4472	1.7272e-05	Zm00001d007345
Zm00001d005624	-2.4529	1.1452e-14	Zm00001d005624
Zm00001d047705	-2.4563	4.2966e-14	Cyclase/dehydrase family protein [Source:UniProtKB/TrEMBL;Acc:B6SZQ1]
Zm00001d051005	-2.4642	5.1538e-05	DNA binding protein [Source:UniProtKB/TrEMBL;Acc:B6SIP6]
Zm00001d030285	-2.4701	0.00034809	Alpha-mannosidase [Source:UniProtKB/TrEMBL;Acc:A0A1D6KBR7]
Zm00001d033005	-2.4826	7.1006e-09	Zm00001d033005
Zm00001d018491	-2.4833	1.4048e-05	Zm00001d018491
Zm00001d045400	-2.5017	9.6665e-07	Putative homeobox DNA-binding and leucine zipper domain family protein [Source:UniProtKB/TrEMBL;Acc:K7VB56]
Zm00001d014947	-2.5113	4.35e-79	Beta-fructofuranosidase 1 [Source:UniProtKB/TrEMBL;Acc:B6T0A9]
Zm00001d012719	-2.5144	1.086e-05	Zm00001d012719
Zm00001d033902	-2.5389	1.4516e-05	Zm00001d033902
Zm00001d021836	-2.5761	1.3513e-104	Zm00001d021836
Zm00001d038436	-2.5937	6.5228e-10	Pyrabactin resistance-like protein [Source:UniProtKB/TrEMBL;Acc:B4FIS0]
Zm00001d040509	-2.6049	1.5106e-23	Tubulin beta chain [Source:UniProtKB/TrEMBL;Acc:A0A1D6MR52]
Zm00001d015426	-2.6055	3.0046e-08	Zm00001d015426
Zm00001d036610	-2.6076	4.5997e-21	Zm00001d036610
Zm00001d000222	-2.6173	6.0541e-09	Bidirectional sugar transporter SWEET [Source:UniProtKB/TrEMBL;Acc:B4FQK1]
Zm00001d033044	-2.6209	4.7984e-07	Zm00001d033044
Zm00001d042540	-2.6212	4.3818e-29	Lipoxygenase [Source:UniProtKB/TrEMBL;Acc:A0A1D6N522]
Zm00001d021781	-2.6262	3.5265e-10	Zm00001d021781
Zm00001d023280	-2.6284	0.00028713	Zm00001d023280
Zm00001d042541	-2.6333	4.0767e-64	Lipoxygenase [Source:UniProtKB/TrEMBL;Acc:A0A1D6N531]
Zm00001d004730	-2.6364	2.4771e-05	Glycine-rich cell wall structural protein 2 [Source:UniProtKB/TrEMBL;Acc:B6TEE0]
Zm00001d020147	-2.6486	1.6477e-14	Desaturase/cytochrome b5 protein [Source:UniProtKB/TrEMBL;Acc:B4FAU2]
Zm00001d041662	-2.6588	2.7629e-15	Jasmonate-induced protein [Source:UniProtKB/TrEMBL;Acc:B4FSG4]
Zm00001d050798	-2.6589	8.9118e-07	Zm00001d050798
Zm00001d046029	-2.6603	5.3293e-08	Zm00001d046029
Zm00001d002738	-2.6625	0.00024979	Zm00001d002738
Zm00001d015804	-2.6769	2.694e-06	Zm00001d015804
Zm00001d029903	-2.6771	1.1956e-09	Zm00001d029903
Zm00001d017535	-2.6879	0.00041223	Zm00001d017535
Zm00001d049179	-2.6891	1.8925e-87	Zm00001d049179
Zm00001d005945	-2.6963	0	Zm00001d005945
Zm00001d007687	-2.7014	1.6294e-34	Zm00001d007687
Zm00001d003310	-2.7029	1.6091e-16	Zm00001d003310
Zm00001d038126	-2.7184	0.00013604	Zm00001d038126
Zm00001d017454	-2.7362	5.7362e-174	Zm00001d017454
Zm00001d004443	-2.7584	8.2386e-05	Mannitol dehydrogenase [Source:UniProtKB/TrEMBL;Acc:B4FJW4]
Zm00001d040110	-2.7953	6.209e-08	Zm00001d040110
Zm00001d033280	-2.8088	1.0856e-07	IQ calmodulin-binding motif family protein [Source:UniProtKB/TrEMBL;Acc:B6SSD5]
Zm00001d013410	-2.823	2.072e-46	Actin-1 [Source:UniProtKB/TrEMBL;Acc:B6TQ08]
Zm00001d011036	-2.8301	5.9131e-87	Legumin-like protein [Source:UniProtKB/TrEMBL;Acc:Q84TL7]
Zm00001d025754	-2.854	8.821e-06	Zm00001d025754
Zm00001d052224	-2.8669	2.1669e-71	Zm00001d052224
Zm00001d026431	-2.8705	0.00026614	Zm00001d026431
Zm00001d023994	-2.8781	4.4629e-98	Beta-D-glucosidase [Source:UniProtKB/TrEMBL;Acc:Q53WW9]
Zm00001d041663	-2.8879	4.0769e-40	Zm00001d041663
Zm00001d040705	-2.8923	7.8295e-38	Peroxidase [Source:UniProtKB/TrEMBL;Acc:B4FU88]
Zm00001d030363	-2.9133	1.1478e-12	Dirigent protein [Source:UniProtKB/TrEMBL;Acc:B6T6D2]
Zm00001d013231	-2.922	1.006e-31	Zm00001d013231
Zm00001d051362	-2.9246	0	Aquaporin TIP2-1 [Source:UniProtKB/TrEMBL;Acc:K7UHP7]
Zm00001d029460	-2.9281	7.3387e-09	Ids4-like protein [Source:UniProtKB/TrEMBL;Acc:B6TC58]
Zm00001d027335	-2.9487	1.36e-10	Zm00001d027335
Zm00001d037501	-2.9584	2.1862e-06	Zm00001d037501
Zm00001d048494	-2.9627	5.0056e-05	Zm00001d048494
Zm00001d011734	-2.9658	4.866e-40	Phosphatase phospho1 [Source:UniProtKB/TrEMBL;Acc:B4F825]
Zm00001d004413	-2.9676	5.9021e-56	Cysteine synthase [Source:UniProtKB/TrEMBL;Acc:C0PCX2]
Zm00001d029896	-2.9678	9.7089e-10	Zm00001d029896
Zm00001d039735	-2.9704	2.277e-06	Zm00001d039735
Zm00001d022009	-2.9787	0.000113	Zm00001d022009
Zm00001d028486	-2.9852	6.5079e-09	Chemocyanin [Source:UniProtKB/TrEMBL;Acc:B6TG48]
Zm00001d029506	-3.0179	2.3808e-28	LOB transcription factor [Source:UniProtKB/TrEMBL;Acc:B6SPU9]
Zm00001d022458	-3.0261	1.6876e-15	Peroxidase [Source:UniProtKB/TrEMBL;Acc:A0A1D6IN01]
Zm00001d000203	-3.0496	3.1263e-20	Patatin [Source:UniProtKB/TrEMBL;Acc:A0A1D6DR60]
Zm00001d033063	-3.0662	0.00023469	Protein DETOXIFICATION [Source:UniProtKB/TrEMBL;Acc:A0A1D6KW50]
Zm00001d041987	-3.0745	2.6418e-05	Transposon protein [Source:UniProtKB/TrEMBL;Acc:B6UBA8]
Zm00001d039297	-3.0777	1.1542e-09	Zm00001d039297
Zm00001d018485	-3.0818	2.5834e-24	Zm00001d018485
Zm00001d052741	-3.0873	4.1616e-10	Zm00001d052741
Zm00001d042143	-3.1128	8.6676e-07	Zm00001d042143
Zm00001d051932	-3.114	2.8911e-07	CER1 [Source:UniProtKB/TrEMBL;Acc:C0P554]
Zm00001d004340	-3.1344	3.3857e-07	Zm00001d004340
Zm00001d016470	-3.1456	1.2875e-08	Inositol-tetrakisphosphate 1-kinase [Source:UniProtKB/TrEMBL;Acc:A0A1D6H802]
Zm00001d052651	-3.1535	5.3937e-89	Xyloglucan endotransglucosylase/hydrolase [Source:UniProtKB/TrEMBL;Acc:B4G1Z2]
Zm00001d051934	-3.1573	8.453e-09	Zm00001d051934
Zm00001d047081	-3.1673	3.1417e-27	C2C2-GATA transcription factor [Source:UniProtKB/TrEMBL;Acc:B6STZ1]
Zm00001d027500	-3.1732	4.2439e-86	Flower-specific gamma-thionin [Source:UniProtKB/TrEMBL;Acc:B6SJ49]
Zm00001d032932	-3.1804	2.7959e-22	Orphans transcription factor [Source:UniProtKB/TrEMBL;Acc:A0A060D8B5]
Zm00001d035612	-3.1849	8.302e-10	Zm00001d035612
Zm00001d018322	-3.2037	7.1948e-24	Pathogenesis-related protein PR-1 [Source:UniProtKB/TrEMBL;Acc:B6UG61]
Zm00001d010736	-3.2071	0.0001628	Zm00001d010736
Zm00001d033976	-3.2272	3.0519e-49	Auxin-responsive protein [Source:UniProtKB/TrEMBL;Acc:B8A2Y3]
Zm00001d041670	-3.2548	1.494e-63	Phytase [Source:UniProtKB/TrEMBL;Acc:Q9ZRQ5]
Zm00001d018056	-3.2661	6.7128e-29	BHLH transcription factor [Source:UniProtKB/TrEMBL;Acc:B6UF44]
Zm00001d005472	-3.2727	7.3343e-46	Dirigent protein [Source:UniProtKB/TrEMBL;Acc:B4G256]
Zm00001d005909	-3.2843	3.0677e-06	Zm00001d005909
Zm00001d037041	-3.2888	2.3365e-05	Zm00001d037041
Zm00001d049922	-3.2969	8.9115e-09	Carboxypeptidase [Source:UniProtKB/TrEMBL;Acc:B6SYG2]
Zm00001d045888	-3.3202	1.5654e-15	Zm00001d045888
Zm00001d031958	-3.3239	6.7477e-07	Zm00001d031958
Zm00001d011642	-3.3276	7.6976e-33	Phosphoethanolamine N-methyltransferase [Source:UniProtKB/TrEMBL;Acc:K7VKS0]
Zm00001d006571	-3.3534	6.7657e-05	Zm00001d006571
Zm00001d039383	-3.3648	7.0199e-07	BZIP transcription factor [Source:UniProtKB/TrEMBL;Acc:C0HG10]
Zm00001d027285	-3.3667	2.3928e-15	Zm00001d027285
Zm00001d027718	-3.3988	2.5952e-07	Zm00001d027718
Zm00001d032823	-3.3988	4.6616e-05	Zm00001d032823
Zm00001d020862	-3.412	3.1069e-05	Zm00001d020862
Zm00001d023395	-3.4267	9.4283e-124	Pop3 peptide [Source:UniProtKB/TrEMBL;Acc:B6UFF4]
Zm00001d011242	-3.4394	1.6377e-06	Zm00001d011242
Zm00001d004855	-3.4669	1.9751e-22	Zm00001d004855
Zm00001d023216	-3.4685	3.6706e-36	Zm00001d023216
Zm00001d010924	-3.4751	1.4295e-13	Peroxidase [Source:UniProtKB/TrEMBL;Acc:B4FH35]
Zm00001d041660	-3.4849	7.5757e-32	Phytase [Source:UniProtKB/TrEMBL;Acc:Q9T0N7]
Zm00001d053004	-3.4944	5.1863e-08	Zm00001d053004
Zm00001d024952	-3.5146	4.7661e-34	Aconitate hydratase [Source:UniProtKB/TrEMBL;Acc:A0A1D6J321]
Zm00001d045420	-3.5178	3.1532e-22	Root cap-specific protein [Source:UniProtKB/TrEMBL;Acc:K7W6W9]
Zm00001d026406	-3.5563	7.7745e-09	Zm00001d026406
Zm00001d041204	-3.5637	2.6587e-19	Lipoxygenase [Source:UniProtKB/TrEMBL;Acc:A1XCI7]
Zm00001d018925	-3.5722	6.0302e-09	Zm00001d018925
Zm00001d027645	-3.5767	8.8287e-07	Zm00001d027645
Zm00001d008173	-3.5795	9.0035e-66	Peroxidase [Source:UniProtKB/TrEMBL;Acc:C0HHA6]
Zm00001d020578	-3.6015	5.6436e-12	Zm00001d020578
Zm00001d032230	-3.6155	2.7263e-05	Zm00001d032230
Zm00001d004729	-3.6221	2.793e-20	Zm00001d004729
Zm00001d000402	-3.6343	7.8605e-06	Zm00001d000402
Zm00001d036241	-3.6383	1.4261e-09	Zm00001d036241
Zm00001d052636	-3.7045	3.9775e-05	Zm00001d052636
Zm00001d031737	-3.7236	1.1121e-15	Zm00001d031737
Zm00001d027888	-3.7318	8.5706e-14	Zm00001d027888
Zm00001d042936	-3.7613	1.1165e-16	Zm00001d042936
Zm00001d041458	-3.7746	1.4816e-05	C-4 methylsterol oxidase [Source:UniProtKB/TrEMBL;Acc:B6UB32]
Zm00001d051102	-3.7847	0.0002504	Leucine-rich repeat (LRR) family protein [Source:UniProtKB/TrEMBL;Acc:B4FAA2]
Zm00001d045077	-3.7984	9.0215e-10	Putative RING zinc finger domain superfamily protein [Source:UniProtKB/TrEMBL;Acc:K7V664]
Zm00001d037117	-3.7993	7.8383e-06	Zm00001d037117
Zm00001d038512	-3.8055	2.3211e-10	Glycosyltransferase [Source:UniProtKB/TrEMBL;Acc:A0A1D6M6U8]
Zm00001d003186	-3.8678	7.3492e-117	Zm00001d003186
Zm00001d038476	-3.8727	5.4441e-60	Zm00001d038476
Zm00001d025148	-3.8813	3.584e-06	Zm00001d025148
Zm00001d024382	-3.8823	6.1809e-26	Xyloglucan endotransglucosylase/hydrolase [Source:UniProtKB/TrEMBL;Acc:C0PCM5]
Zm00001d026413	-3.9458	7.775e-06	Zm00001d026413
Zm00001d044455	-3.9517	6.0043e-133	Zm00001d044455
Zm00001d002333	-3.9743	5.9843e-06	Zm00001d002333
Zm00001d023213	-3.9754	1.6417e-70	Putative cytochrome P450 superfamily protein [Source:UniProtKB/TrEMBL;Acc:C0PH19]
Zm00001d047753	-3.983	2.5742e-42	Zm00001d047753
Zm00001d027428	-4.0023	4.6067e-06	Transmembrane 9 superfamily member [Source:UniProtKB/TrEMBL;Acc:A0A1D6JM37]
Zm00001d050277	-4.0471	3.8337e-09	Zm00001d050277
Zm00001d025873	-4.0585	1.7626e-57	Low-molecular-weight cysteine-rich protein LCR70 [Source:UniProtKB/TrEMBL;Acc:K7TQS7]
Zm00001d025547	-4.062	1.3907e-10	Fucosyltransferase 7 [Source:UniProtKB/TrEMBL;Acc:K7U3V4]
Zm00001d002035	-4.0901	5.3029e-28	Nuclease PA3 [Source:UniProtKB/TrEMBL;Acc:B6T329]
Zm00001d028651	-4.11	3.1565e-07	Zm00001d028651
Zm00001d021017	-4.1316	6.399e-05	Zm00001d021017
Zm00001d029884	-4.1348	1.2481e-06	Zm00001d029884
Zm00001d041539	-4.1834	1.3646e-05	Zm00001d041539
Zm00001d043731	-4.2183	1.5724e-07	Zm00001d043731
Zm00001d051870	-4.2544	1.3621e-46	Caffeic acid 3-O-methyltransferase [Source:UniProtKB/TrEMBL;Acc:C0HEH4]
Zm00001d018422	-4.2814	1.1072e-05	Zm00001d018422
Zm00001d004484	-4.3139	0.00042923	Zm00001d004484
Zm00001d004728	-4.336	1.0048e-08	Zm00001d004728
Zm00001d049657	-4.3539	2.1267e-11	Glutathione S-transferase GST 26 [Source:UniProtKB/TrEMBL;Acc:Q9FQB3]
Zm00001d002191	-4.3605	1.1026e-05	Zm00001d002191
Zm00001d002121	-4.3941	0.0001354	Zm00001d002121
Zm00001d010451	-4.3961	1.3244e-137	Zm00001d010451
Zm00001d048099	-4.4285	5.2947e-05	Zm00001d048099
Zm00001d014758	-4.4701	7.1787e-15	Zm00001d014758
Zm00001d039947	-4.5152	6.1816e-18	Zm00001d039947
Novel01017	-4.5763	1.3149e-09	hypothetical protein MTR_0021s0160 [Medicago truncatula]
Zm00001d014282	-4.5902	1.659e-14	Zm00001d014282
Zm00001d017485	-4.5975	2.4382e-278	Aquaporin TIP2-2 [Source:UniProtKB/Swiss-Prot;Acc:Q9ATL8]
Novel00136	-4.6079	4.6306e-08	PREDICTED: GATA transcription factor 2-like [Zea mays]>gi|414873268|tpg|DAA51825.1| TPA: putative GATA transcription factor family protein [Zea mays]
Zm00001d019560	-4.6462	5.9852e-18	Beta-expansin 4 [Source:UniProtKB/TrEMBL;Acc:Q94KT0]
Zm00001d054055	-4.652	0.00042121	WAT1-related protein [Source:UniProtKB/TrEMBL;Acc:B4FHB5]
Zm00001d039952	-4.6596	1.1107e-16	Zm00001d039952
Zm00001d015008	-4.7132	6.0768e-14	Zm00001d015008
Zm00001d029752	-4.7869	0.00020154	Zm00001d029752
Zm00001d007160	-4.8009	7.3264e-06	Peroxidase [Source:UniProtKB/TrEMBL;Acc:A0A1D6F4C8]
Zm00001d007700	-4.8074	0.00017924	Zm00001d007700
Zm00001d049129	-4.8555	2.4942e-10	Zm00001d049129
Zm00001d016031	-4.9267	1.9011e-65	Zm00001d016031
Zm00001d015921	-5.0387	7.8267e-33	DREPP2 protein [Source:UniProtKB/TrEMBL;Acc:B6TK17]
Zm00001d043420	-5.0609	2.7154e-14	BZIP transcription factor [Source:UniProtKB/TrEMBL;Acc:B4FPU8]
Novel00146	-5.1409	0.00016509
Zm00001d018281	-5.146	1.3108e-05	Zm00001d018281
Zm00001d006933	-5.2122	1.2699e-05	Peroxidase [Source:UniProtKB/TrEMBL;Acc:A0A1D6F256]
Zm00001d010442	-5.3425	1.173e-05	Zm00001d010442
Zm00001d023210	-5.3815	3.8646e-05	Putative cytochrome P450 superfamily protein [Source:UniProtKB/TrEMBL;Acc:K7UB11]
Zm00001d037493	-5.4315	5.9989e-06	Zm00001d037493
Zm00001d031344	-5.4794	1.6733e-101	Zm00001d031344
Zm00001d014971	-5.5492	5.7592e-24	Zm00001d014971
Zm00001d016154	-5.5572	8.1166e-13	Zm00001d016154
Zm00001d017545	-5.6292	2.1767e-16	Zm00001d017545
Zm00001d040581	-5.6902	9.0003e-25	Peroxidase [Source:UniProtKB/TrEMBL;Acc:C0P4S1]
Zm00001d029859	-5.7764	2.1184e-183	Zm00001d029859
Zm00001d030199	-5.7852	3.0378e-22	Peroxidase [Source:UniProtKB/TrEMBL;Acc:A0A1D6KAW3]
Zm00001d043621	-5.7976	1.4883e-11	Phosphatase phospho1 [Source:UniProtKB/TrEMBL;Acc:B6TXH8]
Zm00001d018704	-5.8362	1.3191e-06	Zm00001d018704
Zm00001d041984	-5.8436	2.9641e-28	Zm00001d041984
Zm00001d053442	-5.8609	1.3684e-07	Putative bZIP transcription factor superfamily protein [Source:UniProtKB/TrEMBL;Acc:K7UA52]
Zm00001d038598	-5.8684	4.9384e-80	Peroxidase [Source:UniProtKB/TrEMBL;Acc:D7NLB3]
Zm00001d020958	-5.9636	1.4788e-30	Zm00001d020958
Zm00001d041173	-5.9661	1.902e-46	Zm00001d041173
Zm00001d041985	-6.152	2.4219e-31	Zm00001d041985
Zm00001d043523	-6.3738	1.2016e-33	Profilin [Source:UniProtKB/TrEMBL;Acc:A0A1D6NCZ8]
Zm00001d052041	-6.4355	3.8687e-13	Zm00001d052041
Zm00001d009060	-6.5754	1.6532e-18	Putative O-Glycosyl hydrolase superfamily protein [Source:UniProtKB/TrEMBL;Acc:B8A1R0]
Zm00001d047114	-6.9923	6.6531e-09	Zm00001d047114
Zm00001d019312	-7.2088	9.605e-42	Dirigent protein [Source:UniProtKB/TrEMBL;Acc:B7ZZ04]
Zm00001d047113	-7.4659	1.7092e-16	Zm00001d047113
Zm00001d052527	-7.5125	4.7375e-22	Zm00001d052527
Zm00001d047639	-7.6548	4.5954e-07	Zm00001d047639
Zm00001d016895	-7.9043	2.7043e-11	Zm00001d016895
Zm00001d045466	-7.9268	0.00010777	Zm00001d045466
Zm00001d029585	-7.9708	2.8675e-08	Zm00001d029585
Zm00001d041611	-8.3496	5.2497e-10	Zm00001d041611
Zm00001d037969	-8.4953	4.5604e-06	Zm00001d037969
Zm00001d047117	-8.5709	3.4715e-83	Cortical cell-delineating protein [Source:UniProtKB/TrEMBL;Acc:K7TDY6]
Zm00001d019364	-8.5716	2.7687e-06	Zm00001d019364
Zm00001d023215	-8.6448	1.1041e-121	Agmatine coumaroyltransferase [Source:UniProtKB/TrEMBL;Acc:K7UB16]
Zm00001d002132	-8.9545	1.3205e-13	Zm00001d002132
Zm00001d027281	-9.2371	1.022e-15	Zm00001d027281
Zm00001d047115	-9.3151	2.3467e-16	Zm00001d047115
Zm00001d025018	-9.4076	3.7891e-17	Alpha-expansin 3 [Source:UniProtKB/TrEMBL;Acc:Q94KT5]
Zm00001d015715	-10.418	3.0305e-42	Zm00001d015715
Zm00001d026163	-10.648	1.4641e-108	Zm00001d026163
