# Supplementary material for: Exogenous Pi supplementation improved the salt tolerance of maize (Zea mays L.) by promoting Na+ exclusion
Source: Sci Rep. 2018 Nov 1;8:16203. doi: 10.1038/s41598-018-34320-y (PMC6212588; doi:10.1038/s41598-018-34320-y)
Supplement: Supplementary file 3 — Table S5 [file 41598_2018_34320_MOESM3_ESM.xlsx]

## Sheet: Leaves
Accession	Description	Coverage	L-200Na+3Pi/L-200Na	Significance A
K7V2L1	Putative RING zinc finger domain superfamily protein OS=Zea mays GN=ZEAMMB73_Zm00001d052640 PE=4 SV=1 - [K7V2L1_MAIZE]	2.36	1.79713	5.07992e-14
B6U893	Putative uncharacterized protein OS=Zea mays PE=2 SV=1 - [B6U893_MAIZE]	7.38	1.75818	4.2843e-13
C4JAF2	CASP-like protein 4A2 OS=Zea mays PE=2 SV=1 - [CSPLE_MAIZE]	4.3	1.7261	2.41878e-12
B6T5P2	CCR4-NOT transcription complex subunit 7 OS=Zea mays PE=2 SV=1 - [B6T5P2_MAIZE]	3.8	1.66328	6.66109e-11
B6TIP9	17.5 kDa class II heat shock protein OS=Zea mays PE=2 SV=1 - [B6TIP9_MAIZE]	24.68	1.6218	5.60225e-10
C0P6N0	Calcium load-activated calcium channel OS=Zea mays GN=100382332 PE=2 SV=1 - [C0P6N0_MAIZE]	9.55	1.58916	2.88259e-09
A0A1D6NZE5	WW domain-containing protein OS=Zea mays GN=100279861 PE=4 SV=1 - [A0A1D6NZE5_MAIZE]	13.64	1.54928	2.03238e-08
B6TT67	Glycosyltransferase OS=Zea mays PE=2 SV=1 - [B6TT67_MAIZE]	29.02	1.52771	5.70626e-08
B6TL31	Putative uncharacterized protein OS=Zea mays PE=2 SV=1 - [B6TL31_MAIZE]	6.9	1.52712	5.86773e-08
B4G197	16.9 kDa class I heat shock protein 1 OS=Zea mays GN=100286044 PE=2 SV=1 - [B4G197_MAIZE]	10.53	1.50561	1.61297e-07
A0A1D6MXQ4	Cofactor-independent phosphoglycerate mutase OS=Zea mays GN=ZEAMMB73_Zm00001d041697 PE=4 SV=1 - [A0A1D6MXQ4_MAIZE]	2.1	1.49112	3.15317e-07
C4J1B2	Uncharacterized protein OS=Zea mays PE=2 SV=1 - [C4J1B2_MAIZE]	1.94	1.48104	5.00298e-07
B4FJS3	Protein NETWORKED 4A OS=Zea mays GN=100273891 PE=2 SV=1 - [B4FJS3_MAIZE]	4.67	1.47406	6.8656e-07
A0A1D6FU89	Fasciclin-like arabinogalactan protein 11 OS=Zea mays GN=ZEAMMB73_Zm00001d010832 PE=4 SV=1 - [A0A1D6FU89_MAIZE]	10.19	1.47086	7.93532e-07
B6TQN7	60S acidic ribosomal protein P1 OS=Zea mays PE=2 SV=1 - [B6TQN7_MAIZE]	79.82	1.45055	1.96432e-06
B4FVF9	CCAAT-DR1 transcription factor OS=Zea mays GN=CADR15 PE=2 SV=1 - [B4FVF9_MAIZE]	6.11	1.4492	2.08498e-06
P80680	Ferredoxin-thioredoxin reductase, variable chain OS=Zea mays PE=1 SV=1 - [FTRV_MAIZE]	40.21	1.44022	3.09344e-06
B4FDX6	Uncharacterized protein OS=Zea mays GN=100193132 PE=2 SV=1 - [B4FDX6_MAIZE]	6.6	1.43649	3.63895e-06
A0A077D360	Cellulose synthase OS=Zea mays GN=CesA13 PE=2 SV=1 - [A0A077D360_MAIZE]	5.61	1.4347	3.93432e-06
B6TA83	Replication factor C subunit 4 OS=Zea mays PE=2 SV=1 - [B6TA83_MAIZE]	5.14	1.43107	4.60391e-06
B8A2Q7	Uncharacterized protein OS=Zea mays PE=2 SV=1 - [B8A2Q7_MAIZE]	6.47	1.4068	1.29671e-05
A0A1D6GT32	Putative WEB family protein chloroplastic OS=Zea mays GN=ZEAMMB73_Zm00001d014418 PE=4 SV=1 - [A0A1D6GT32_MAIZE]	6.2	1.40268	1.5409e-05
B6SWH5	ARM repeat superfamily protein OS=Zea mays GN=100281557 PE=2 SV=1 - [B6SWH5_MAIZE]	5.08	1.40138	1.62703e-05
A0A1D6FM36	Cellulose synthase1 OS=Zea mays GN=ZEAMMB73_Zm00001d009795 PE=3 SV=1 - [A0A1D6FM36_MAIZE]	5.64	1.39726	1.93162e-05
A0A1D6I3J6	RING-H2 finger protein ATL46 OS=Zea mays GN=ZEAMMB73_Zm00001d020323 PE=4 SV=1 - [A0A1D6I3J6_MAIZE]	2.7	1.39329	2.27706e-05
B4FYE8	Uncharacterized protein OS=Zea mays PE=2 SV=1 - [B4FYE8_MAIZE]	11.11	1.39015	2.59245e-05
Q19VG6	Major latex protein 22 OS=Zea mays GN=ZEAMMB73_Zm00001d003379 PE=2 SV=1 - [Q19VG6_MAIZE]	36.36	1.38739	2.90396e-05
B6U7P4	Lipid transfer protein1 OS=Zea mays GN=100285645 PE=2 SV=1 - [B6U7P4_MAIZE]	19.39	1.38399	3.33754e-05
A0A1D6MPT4	H/ACA ribonucleoprotein complex subunit 4 OS=Zea mays GN=103649956 PE=4 SV=1 - [A0A1D6MPT4_MAIZE]	20.73	1.36692	6.65025e-05
B6T1F1	Ribosomal protein L19 OS=Zea mays GN=542284 PE=2 SV=1 - [B6T1F1_MAIZE]	31.88	1.35439	0.000109128
B4FNP4	Uncharacterized protein OS=Zea mays PE=2 SV=1 - [B4FNP4_MAIZE]	2.85	1.35339	0.000113514
B6UDH2	Alpha-L-fucosidase 2 OS=Zea mays PE=2 SV=1 - [B6UDH2_MAIZE]	4.96	1.34658	0.000147943
B6ST66	Cytochrome P450 CYP92C5 OS=Zea mays PE=2 SV=1 - [B6ST66_MAIZE]	2.47	1.34282	0.000171057
K7VFS1	ATP-dependent Clp protease ATP-binding subunit CLPT1 chloroplastic OS=Zea mays GN=100274511 PE=4 SV=1 - [K7VFS1_MAIZE]	20.67	1.34174	0.000178342
A0A1D6FV33	Metal tolerance protein A2 OS=Zea mays GN=ZEAMMB73_Zm00001d010954 PE=4 SV=1 - [A0A1D6FV33_MAIZE]	2.51	1.33869	0.000200492
B4F9E8	17.4 kDa class III heat shock protein OS=Zea mays GN=100191598 PE=2 SV=1 - [B4F9E8_MAIZE]	30.99	1.33111	0.000267471
B4FIA6	Histone H2A OS=Zea mays GN=100194327 PE=2 SV=1 - [B4FIA6_MAIZE]	23.7	1.33034	0.000275361
C4JAL2	Uncharacterized protein OS=Zea mays PE=2 SV=1 - [C4JAL2_MAIZE]	13.39	1.32945	0.000284752
B6SS02	Plastidic phosphate translocator-like protein1 OS=Zea mays PE=2 SV=1 - [B6SS02_MAIZE]	4.23	1.32235	0.000371556
B4F968	Uncharacterized protein OS=Zea mays PE=2 SV=1 - [B4F968_MAIZE]	3.86	1.32159	0.000382266
C4J357	Uncharacterized protein OS=Zea mays PE=2 SV=1 - [C4J357_MAIZE]	15.71	1.31614	0.000467762
A0A1D6EXC9	60S ribosomal protein L44 OS=Zea mays GN=103633242 PE=3 SV=1 - [A0A1D6EXC9_MAIZE]	23.08	1.31263	0.000532242
A0A1D6E5P6	Cox19-like CHCH family protein OS=Zea mays GN=100285749 PE=4 SV=1 - [A0A1D6E5P6_MAIZE]	17.01	1.31258	0.000533282
B4FSG3	60S ribosomal protein L7-1 OS=Zea mays GN=100281971 PE=2 SV=1 - [B4FSG3_MAIZE]	57.09	1.30884	0.000611234
A0A1D6LDI0	Putative 1-phosphatidylinositol-4-phosphate 5-kinase/ zinc ion binding family OS=Zea mays GN=103628939 PE=4 SV=1 - [A0A1D6LDI0_MAIZE]	1.15	1.30673	0.000660031
B7ZXR4	Heat shock 70 kDa protein 8 OS=Zea mays GN=ZEAMMB73_Zm00001d048073 PE=2 SV=1 - [B7ZXR4_MAIZE]	1.56	1.30601	0.000677407
B6SZN2	ATP-dependent Clp protease ATP-binding subunit CLPT1 chloroplastic OS=Zea mays GN=100281862 PE=2 SV=1 - [B6SZN2_MAIZE]	13.48	1.3046	0.000713004
A0A1D6GWN0	General transcription factor 2-related zinc finger protein OS=Zea mays GN=ZEAMMB73_Zm00001d014839 PE=4 SV=1 - [A0A1D6GWN0_MAIZE]	2.05	1.30438	0.000718606
A0A1D6M4E1	Glutathione transferase41 OS=Zea mays GN=ZEAMMB73_Zm00001d038192 PE=4 SV=1 - [A0A1D6M4E1_MAIZE]	8.62	1.30285	0.000759249
B4FUV4	Uncharacterized protein OS=Zea mays PE=2 SV=1 - [B4FUV4_MAIZE]	12.66	1.29781	0.000909866
B6TUN0	DNA-binding protein S1FA2 OS=Zea mays PE=2 SV=1 - [B6TUN0_MAIZE]	24.32	1.29748	0.000920426
A0A1D6HQL5	Nucleic acid binding OS=Zea mays GN=ZEAMMB73_Zm00001d018606 PE=4 SV=1 - [A0A1D6HQL5_MAIZE]	4.62	1.2939	0.00104535
B4F9K4	17.5 kDa class II heat shock protein OS=Zea mays GN=542723 PE=2 SV=1 - [B4F9K4_MAIZE]	30.91	1.28649	0.00135677
A0A1D6KYX1	GTP binding protein2 OS=Zea mays GN=542310 PE=4 SV=1 - [A0A1D6KYX1_MAIZE]	10.53	1.28468	0.00144512
C4J924	Uncharacterized protein OS=Zea mays PE=2 SV=1 - [C4J924_MAIZE]	17.62	1.28432	0.00146377
B6TDT3	Alpha-L-fucosidase 2 OS=Zea mays PE=2 SV=1 - [B6TDT3_MAIZE]	4.84	1.28047	0.00167247
A0A1D6EZQ9	C2 domain containing protein OS=Zea mays GN=100284908 PE=4 SV=1 - [A0A1D6EZQ9_MAIZE]	3.89	1.27689	0.00189148
B4FFX7	Proteasome subunit alpha type OS=Zea mays GN=100193683 PE=2 SV=1 - [B4FFX7_MAIZE]	55.74	1.27535	0.00199445
B6U5R0	Uncharacterized protein OS=Zea mays PE=2 SV=1 - [B6U5R0_MAIZE]	10.09	1.27491	0.00202459
A0A1D6KUR3	Putative receptor-like protein kinase OS=Zea mays GN=ZEAMMB73_Zm00001d032902 PE=4 SV=1 - [A0A1D6KUR3_MAIZE]	7.83	1.27261	0.00218934
B6SYS9	60S ribosomal protein L30 OS=Zea mays GN=100285769 PE=2 SV=1 - [B6SYS9_MAIZE]	49.11	1.27191	0.00224207
B6T1V6	Calmodulin OS=Zea mays PE=2 SV=1 - [B6T1V6_MAIZE]	95.3	1.27126	0.0022921
B6T6K3	Induced stolen tip protein TUB8 OS=Zea mays PE=2 SV=1 - [B6T6K3_MAIZE]	33.79	1.27096	0.00231548
A0A1D6PW12	60S ribosomal protein L34-3 OS=Zea mays GN=ZEAMMB73_Zm00001d049552 PE=4 SV=1 - [A0A1D6PW12_MAIZE]	53.76	1.27065	0.00233964
B4FJE0	Uncharacterized protein OS=Zea mays PE=2 SV=1 - [B4FJE0_MAIZE]	2.17	1.27015	0.00237949
B4F8P0	Eukaryotic aspartyl protease family protein OS=Zea mays GN=100191400 PE=2 SV=1 - [B4F8P0_MAIZE]	10.44	1.26951	0.00243202
B6SK22	Chalcone-flavonone isomerase family protein OS=Zea mays PE=2 SV=1 - [B6SK22_MAIZE]	16.89	1.26882	0.00248945
C5IHE9	Cytosolic orthophosphate dikinase (Fragment) OS=Zea mays subsp. mays PE=4 SV=1 - [C5IHE9_MAIZE]	57.61	1.26838	0.00252648
Q5EBY7	Heat shock protein 70 (Fragment) OS=Zea mays PE=2 SV=1 - [Q5EBY7_MAIZE]	58.18	1.26758	0.00259479
A0A1D6Q118	Splicing factor PWI domain-containing protein / RNA recognition motif (RRM)-containing protein OS=Zea mays GN=103653436 PE=4 SV=1 - [A0A1D6Q118_MAIZE]	2.17	1.26661	0.0026812
A0A1D6HPY9	ABC transporter F family member 3 OS=Zea mays GN=100192636 PE=4 SV=1 - [A0A1D6HPY9_MAIZE]	3.06	1.26456	0.00287203
A0A1D6HJU1	GDSL esterase/lipase OS=Zea mays GN=103627703 PE=4 SV=1 - [A0A1D6HJU1_MAIZE]	7.2	1.26436	0.0028906
M1HIW3	Arginine/serine-rich splicing factor SC30 transcript X OS=Zea mays GN=SC30 PE=2 SV=1 - [M1HIW3_MAIZE]	5.15	1.26312	0.00301297
B6T8D3	Putative uncharacterized protein OS=Zea mays PE=2 SV=1 - [B6T8D3_MAIZE]	5.34	1.26262	0.00306384
K7U8B9	Putative thaumatin domain family protein OS=Zea mays GN=103652662 PE=4 SV=1 - [K7U8B9_MAIZE]	4.69	1.2606	0.00327663
C0PK59	Uncharacterized protein OS=Zea mays GN=100283310 PE=2 SV=1 - [C0PK59_MAIZE]	48.84	1.25725	0.00365953
B4FGA2	RING/U-box superfamily protein OS=Zea mays GN=100193782 PE=2 SV=1 - [B4FGA2_MAIZE]	3.33	1.25457	0.00399514
B4FZ62	Putative low-specificity L-threonine aldolase 1 OS=Zea mays GN=100274124 PE=2 SV=1 - [B4FZ62_MAIZE]	9.05	1.25415	0.0040505
B6TSH6	60S ribosomal protein L21 OS=Zea mays PE=2 SV=1 - [B6TSH6_MAIZE]	30.49	1.2538	0.00409734
B4FRD8	O-methyltransferase ZRP4 OS=Zea mays GN=100272885 PE=2 SV=1 - [B4FRD8_MAIZE]	11.14	1.25352	0.00413565
C0P6X7	Uncharacterized protein OS=Zea mays PE=2 SV=1 - [C0P6X7_MAIZE]	3.59	1.25316	0.00418454
A0A1D6MBP6	Phosphoethanolamine N-methyltransferase 3 OS=Zea mays GN=100383478 PE=4 SV=1 - [A0A1D6MBP6_MAIZE]	5.76	1.25314	0.0041865
Q6VWJ0	Caffeoyl-CoA 3-O-methyltransferase 1 OS=Zea mays GN=ccoaomt1 PE=4 SV=1 - [Q6VWJ0_MAIZE]	32.56	1.25092	0.00450039
A0A1D6EG50	Cytochrome P450 family 93 subfamily D polypeptide 1 OS=Zea mays GN=ZEAMMB73_Zm00001d004555 PE=3 SV=1 - [A0A1D6EG50_MAIZE]	2.76	1.25083	0.00451407
A0A1D6N521	Lipoxygenase OS=Zea mays GN=100037802 PE=3 SV=1 - [A0A1D6N521_MAIZE]	50.52	1.24566	0.0053326
A0A1D6EI78	Peptidylprolyl isomerase OS=Zea mays GN=100193080 PE=4 SV=1 - [A0A1D6EI78_MAIZE]	3.45	1.24482	0.00547798
B4FQL5	T-complex protein 1 subunit epsilon OS=Zea mays GN=100282671 PE=2 SV=1 - [B4FQL5_MAIZE]	31.59	1.24384	0.00565238
A0A1D6NHF8	Protein trichome birefringence-like 39 OS=Zea mays GN=103651417 PE=4 SV=1 - [A0A1D6NHF8_MAIZE]	5.61	1.24305	0.00579597
A0A1D6GKQ2	ARF guanine-nucleotide exchange factor GNOM OS=Zea mays GN=103626007 PE=4 SV=1 - [A0A1D6GKQ2_MAIZE]	1.27	1.2427	0.00586083
Q94KT3	Alpha-expansin 5 OS=Zea mays PE=2 SV=1 - [Q94KT3_MAIZE]	6.19	1.23965	0.00645629
B6SL10	Fasciclin-like arabinogalactan protein 2 OS=Zea mays GN=100280729 PE=2 SV=1 - [B6SL10_MAIZE]	21.85	1.23935	0.00651838
B8A1R8	5-methyltetrahydropteroyltriglutamate--homocysteine methyltransferase 1 OS=Zea mays GN=541714 PE=2 SV=1 - [B8A1R8_MAIZE]	40.92	1.23882	0.00662835
B4FQQ8	RNA-binding (RRM/RBD/RNP motifs) family protein OS=Zea mays GN=ZEAMMB73_Zm00001d015519 PE=2 SV=1 - [B4FQQ8_MAIZE]	3.52	1.23872	0.00664904
K7VT58	Fasciclin-like arabinogalactan protein 7 OS=Zea mays GN=ZEAMMB73_Zm00001d009567 PE=4 SV=1 - [K7VT58_MAIZE]	17.02	1.23706	0.00700461
A0A1D6HJL1	Microtubule-associated protein 70-1 OS=Zea mays GN=100285189 PE=4 SV=1 - [A0A1D6HJL1_MAIZE]	2.23	1.23693	0.00703365
P29036	Ferritin-1, chloroplastic OS=Zea mays GN=FER1 PE=1 SV=2 - [FRI1_MAIZE]	38.58	1.23588	0.00727052
B6TYR1	Putative uncharacterized protein OS=Zea mays PE=2 SV=1 - [B6TYR1_MAIZE]	7.78	1.23511	0.00744645
B4FHM5	60S ribosomal protein L37a OS=Zea mays GN=100280675 PE=2 SV=1 - [B4FHM5_MAIZE]	42.39	1.23391	0.00773124
B4FQ03	60S ribosomal protein L7-2 OS=Zea mays PE=2 SV=1 - [B4FQ03_MAIZE]	58.2	1.23363	0.00779964
A0A1D6F166	40S ribosomal protein S3-1 OS=Zea mays GN=ZEAMMB73_Zm00001d006838 PE=4 SV=1 - [A0A1D6F166_MAIZE]	29.55	1.23183	0.008247
B6T984	Calmodulin binding protein OS=Zea mays PE=2 SV=1 - [B6T984_MAIZE]	5	1.23163	0.00829884
B4FS20	Translation elongation factor EF1B/ribosomal protein S6 family protein OS=Zea mays GN=ZEAMMB73_Zm00001d041595 PE=2 SV=1 - [B4FS20_MAIZE]	8.39	1.2316	0.00830645
B6T5F2	60S ribosomal protein L13 OS=Zea mays GN=100282254 PE=2 SV=1 - [B6T5F2_MAIZE]	33.17	1.22901	0.00899903
A0A1D6GPP1	Protein ECERIFERUM 1 OS=Zea mays GN=100280261 PE=3 SV=1 - [A0A1D6GPP1_MAIZE]	2.17	1.22875	0.00907111
A0A1D6H6V1	Calcium-binding EF hand family protein OS=Zea mays GN=100273434 PE=4 SV=1 - [A0A1D6H6V1_MAIZE]	2.77	1.22813	0.00924593
A0A1D6LPJ2	Heat shock 70 kDa protein 16 OS=Zea mays GN=ZEAMMB73_Zm00001d036571 PE=3 SV=1 - [A0A1D6LPJ2_MAIZE]	3.45	1.22717	0.0095226
A0A1D6GB92	Phosphatidate cytidylyltransferase OS=Zea mays GN=100194409 PE=3 SV=1 - [A0A1D6GB92_MAIZE]	3.6	1.22547	0.0100307
A0A1D6HCN4	LUC7 related protein OS=Zea mays GN=100273852 PE=4 SV=1 - [A0A1D6HCN4_MAIZE]	5.06	1.22529	0.010085
B6TDD4	50S ribosomal protein L34 OS=Zea mays GN=100282969 PE=2 SV=1 - [B6TDD4_MAIZE]	4.14	1.2243	0.0103959
B7ZY77	Uncharacterized protein OS=Zea mays PE=2 SV=1 - [B7ZY77_MAIZE]	4.61	1.22406	0.0104699
A0A1D6N2Z6	Mannosyl-oligosaccharide glucosidase GCS1 OS=Zea mays GN=ZEAMMB73_Zm00001d042335 PE=4 SV=1 - [A0A1D6N2Z6_MAIZE]	2.48	1.22405	0.0104734
A0A1D6ETY9	Protein XAP5 CIRCADIAN TIMEKEEPER OS=Zea mays GN=100279523 PE=4 SV=1 - [A0A1D6ETY9_MAIZE]	9.76	1.22365	0.0106037
K7W1W7	Uncharacterized protein OS=Zea mays GN=103636335 PE=4 SV=1 - [K7W1W7_MAIZE]	1.72	1.22297	0.0108235
K7UU30	DnaJ protein ERDJ3B OS=Zea mays GN=ZEAMMB73_Zm00001d009783 PE=4 SV=1 - [K7UU30_MAIZE]	14.29	1.22233	0.0110365
B6UFF4	Pop3 peptide OS=Zea mays GN=ZEAMMB73_Zm00001d023395 PE=2 SV=1 - [B6UFF4_MAIZE]	44.86	1.22221	0.0110749
A0A1D6H7L4	DNAJ heat shock family protein OS=Zea mays GN=100191212 PE=4 SV=1 - [A0A1D6H7L4_MAIZE]	5.97	1.22056	0.0116431
B6T1Q3	Costars family protein OS=Zea mays GN=ZEAMMB73_Zm00001d033559 PE=2 SV=1 - [B6T1Q3_MAIZE]	31.03	1.22019	0.0117723
B4FKY9	(+)-neomenthol dehydrogenase OS=Zea mays GN=100217017 PE=2 SV=1 - [B4FKY9_MAIZE]	9.06	1.21986	0.0118914
B6TVC4	Cell envelope integrity inner membrane protein TolA OS=Zea mays PE=2 SV=1 - [B6TVC4_MAIZE]	31.99	1.21897	0.0122109
B6SNZ1	Chemocyanin OS=Zea mays GN=100280893 PE=2 SV=1 - [B6SNZ1_MAIZE]	12.12	1.21852	0.0123775
A0A1D6L133	Beta-glucosidase 44 OS=Zea mays GN=100274288 PE=3 SV=1 - [A0A1D6L133_MAIZE]	14.36	1.218	0.0125743
O81229	Ribosomal protein L25 (Fragment) OS=Zea mays PE=1 SV=1 - [O81229_MAIZE]	58.72	1.21716	0.012893
B6TX66	Fasciclin-like arabinogalactan protein 10 OS=Zea mays PE=2 SV=1 - [B6TX66_MAIZE]	3.37	1.21694	0.0129783
A0A1D6G5W1	Dynamin-related protein 3A OS=Zea mays GN=100279900 PE=3 SV=1 - [A0A1D6G5W1_MAIZE]	21.42	1.2169	0.0129941
A0A1D6F4K0	Apyrase 1 OS=Zea mays GN=103647945 PE=3 SV=1 - [A0A1D6F4K0_MAIZE]	3.31	1.21658	0.0131181
Q43712	Calcium-binding protein OS=Zea mays GN=CRT1 PE=2 SV=1 - [Q43712_MAIZE]	53.92	1.21638	0.0131962
B6TV01	Calmodulin-related protein 2, touch-induced OS=Zea mays PE=2 SV=1 - [B6TV01_MAIZE]	24.12	1.21594	0.0133697
B7ZX90	Uncharacterized protein OS=Zea mays PE=2 SV=1 - [B7ZX90_MAIZE]	3.85	1.2157	0.0134653
B4FBY6	Uncharacterized protein OS=Zea mays PE=2 SV=1 - [B4FBY6_MAIZE]	51.74	1.21544	0.0135715
B4FE17	Uncharacterized protein OS=Zea mays PE=2 SV=1 - [B4FE17_MAIZE]	30.28	1.21527	0.0136411
A0A1D6KCW2	Glyoxylate reductase OS=Zea mays GN=ZEAMMB73_Zm00001d030544 PE=3 SV=1 - [A0A1D6KCW2_MAIZE]	7.81	1.21523	0.013655
B6U532	DUF177 domain protein OS=Zea mays GN=100278189 PE=2 SV=1 - [B6U532_MAIZE]	3.97	1.21506	0.0137263
A0A1D6GS25	Chloride conductance regulatory protein ICln OS=Zea mays GN=ZEAMMB73_Zm00001d014327 PE=4 SV=1 - [A0A1D6GS25_MAIZE]	10.19	1.21473	0.013862
B4FMR9	Protein SRG1 OS=Zea mays GN=100282835 PE=2 SV=1 - [B4FMR9_MAIZE]	3.61	1.21433	0.0140268
C0P4J0	Uncharacterized protein OS=Zea mays PE=2 SV=1 - [C0P4J0_MAIZE]	2.41	1.21389	0.0142121
A0A1D6KTX8	Cellulose synthase OS=Zea mays GN=ZEAMMB73_Zm00001d032776 PE=3 SV=1 - [A0A1D6KTX8_MAIZE]	7.44	1.21343	0.0144039
Q43863	Annexin OS=Zea mays PE=2 SV=2 - [Q43863_MAIZE]	52.87	1.21288	0.0146399
B6UAB8	Lipid binding protein OS=Zea mays PE=2 SV=1 - [B6UAB8_MAIZE]	23.79	1.21281	0.0146701
A0A1D6F5C2	Protein disulfide-isomerase OS=Zea mays GN=606410 PE=3 SV=1 - [A0A1D6F5C2_MAIZE]	39.14	1.21231	0.0148894
B8A046	Phenylalanine ammonia-lyase OS=Zea mays GN=542258 PE=2 SV=1 - [B8A046_MAIZE]	54.34	1.21192	0.0150647
B6TGL5	Reticulon-like protein OS=Zea mays GN=100283279 PE=2 SV=1 - [B6TGL5_MAIZE]	21.4	1.21147	0.0152618
B8A3M2	Uncharacterized protein OS=Zea mays PE=2 SV=1 - [B8A3M2_MAIZE]	65.66	1.21142	0.0152849
B4G1Q5	50S ribosomal protein L10 chloroplastic OS=Zea mays GN=100274533 PE=2 SV=1 - [B4G1Q5_MAIZE]	42.34	1.20996	0.0159552
B4FW07	60S ribosomal protein L36 OS=Zea mays GN=103504721 PE=2 SV=1 - [B4FW07_MAIZE]	42.34	1.20917	0.0163315
B6TSP3	Zinc finger C-x8-C-x5-C-x3-H type family protein OS=Zea mays GN=100284355 PE=2 SV=1 - [B6TSP3_MAIZE]	10.89	1.20883	0.0164928
A0A1D6MCY7	Eukaryotic translation initiation factor 3 subunit D OS=Zea mays GN=ZEAMMB73_Zm00001d039038 PE=3 SV=1 - [A0A1D6MCY7_MAIZE]	9.62	1.20877	0.0165227
A0A1D6I858	Uncharacterized protein OS=Zea mays GN=ZEAMMB73_Zm00001d021060 PE=4 SV=1 - [A0A1D6I858_MAIZE]	10.37	1.20787	0.016959
B6TGT0	60S ribosomal protein L2 OS=Zea mays GN=ZEAMMB73_Zm00001d030691 PE=2 SV=1 - [B6TGT0_MAIZE]	50.57	1.2078	0.0169982
B6T8F8	Arabinogalactan protein OS=Zea mays PE=2 SV=1 - [B6T8F8_MAIZE]	7.56	1.20776	0.0170164
B6U9U7	Chaperonin OS=Zea mays PE=2 SV=1 - [B6U9U7_MAIZE]	65.31	1.20721	0.0172919
B6TG98	Copper ion binding protein OS=Zea mays PE=2 SV=1 - [B6TG98_MAIZE]	16.99	1.20713	0.0173323
A0A1D6FE79	Actin-related protein 5 OS=Zea mays GN=ZEAMMB73_Zm00001d008614 PE=3 SV=1 - [A0A1D6FE79_MAIZE]	3.98	1.20705	0.0173694
A0A1D6JTS7	Nuclear pore complex protein NUP155 OS=Zea mays GN=103632918 PE=4 SV=1 - [A0A1D6JTS7_MAIZE]	3.51	1.20678	0.0175067
A0A1D6HR96	Purple acid phosphatase OS=Zea mays GN=ZEAMMB73_Zm00001d018653 PE=3 SV=1 - [A0A1D6HR96_MAIZE]	1.83	1.20547	0.0181841
K7TMU1	Basic blue protein OS=Zea mays GN=ZEAMMB73_Zm00001d024868 PE=4 SV=1 - [K7TMU1_MAIZE]	14.41	1.20488	0.0184976
A0A1X7YIH8	Uncharacterized protein OS=Zea mays PE=4 SV=1 - [A0A1X7YIH8_MAIZE]	59.53	1.20435	0.0187824
B8A0I8	Uncharacterized protein OS=Zea mays PE=2 SV=1 - [B8A0I8_MAIZE]	18.86	1.2041	0.018923
B6T8S6	60S ribosomal protein L33-B OS=Zea mays GN=100282547 PE=2 SV=1 - [B6T8S6_MAIZE]	46.43	1.2035	0.0192531
B6U297	Lipoxygenase OS=Zea mays PE=2 SV=1 - [B6U297_MAIZE]	56.36	1.20338	0.0193193
B6UB13	Blue copper protein OS=Zea mays PE=2 SV=1 - [B6UB13_MAIZE]	17.54	1.20316	0.0194414
B4FB81	Fasciclin-like arabinogalactan protein 6 OS=Zea mays GN=100192072 PE=2 SV=1 - [B4FB81_MAIZE]	6.83	1.20276	0.0196676
B6SIX3	40S ribosomal protein S24 OS=Zea mays GN=100280577 PE=2 SV=1 - [B6SIX3_MAIZE]	27.01	1.20171	0.0202656
A0A1D6QBZ1	Calcineurin subunit B OS=Zea mays GN=100285425 PE=4 SV=1 - [A0A1D6QBZ1_MAIZE]	9.2	1.20097	0.0206997
B4F822	Proteasome subunit alpha type OS=Zea mays GN=100191224 PE=2 SV=1 - [B4F822_MAIZE]	44.18	1.20081	0.0207946
A0A1D6LFE6	40S ribosomal protein S29 OS=Zea mays GN=ZEAMMB73_Zm00001d035312 PE=4 SV=1 - [A0A1D6LFE6_MAIZE]	30.77	1.20079	0.0208054
K7UCA4	Myosin heavy chain-related OS=Zea mays GN=ZEAMMB73_Zm00001d049764 PE=4 SV=1 - [K7UCA4_MAIZE]	13.16	1.2007	0.0208619
A7LN87	Pentatricopeptide repeat 5 OS=Zea mays GN=100126361 PE=2 SV=1 - [A7LN87_MAIZE]	4.41	1.20059	0.0209255
B4FVJ0	60S ribosomal protein L4-1 OS=Zea mays GN=ZEAMMB73_Zm00001d007824 PE=2 SV=1 - [B4FVJ0_MAIZE]	49.26	1.20028	0.0211154
A0A1D6L8D5	Elongation factor P OS=Zea mays GN=ZEAMMB73_Zm00001d034524 PE=4 SV=1 - [A0A1D6L8D5_MAIZE]	4.62	1.20008	0.0212343
B6SZZ5	Putative uncharacterized protein OS=Zea mays PE=2 SV=1 - [B6SZZ5_MAIZE]	9.3	0.488939	5.45208e-20
A0A1D6EB22	Abscisic acid stress ripening3 OS=Zea mays GN=ZEAMMB73_Zm00001d003712 PE=4 SV=1 - [A0A1D6EB22_MAIZE]	63.94	0.529103	3.61704e-16
A0A1D6IHQ9	Alpha/beta-Hydrolases superfamily protein OS=Zea mays GN=103633336 PE=4 SV=1 - [A0A1D6IHQ9_MAIZE]	3.42	0.58256	4.30498e-12
B6TSX3	Putative uncharacterized protein OS=Zea mays PE=2 SV=1 - [B6TSX3_MAIZE]	13.75	0.592469	1.91589e-11
A0A1D6ED83	Uncharacterized protein OS=Zea mays GN=100275755 PE=4 SV=1 - [A0A1D6ED83_MAIZE]	7.89	0.62619	1.87407e-09
A0A096PXB4	Vacuolar cation/proton exchanger 3 OS=Zea mays GN=100192109 PE=3 SV=1 - [A0A096PXB4_MAIZE]	1.3	0.631861	3.77607e-09
A0A1D6DWH9	Tetratricopeptide repeat (TPR)-like superfamily protein OS=Zea mays GN=103645852 PE=4 SV=1 - [A0A1D6DWH9_MAIZE]	4.81	0.63222	3.94486e-09
B6T003	Stem 28 kDa glycoprotein OS=Zea mays PE=2 SV=1 - [B6T003_MAIZE]	23.53	0.634075	4.93865e-09
O48950	Sec-independent protein translocase protein TATB, chloroplastic OS=Zea mays GN=TATB PE=1 SV=1 - [TATB_MAIZE]	12.35	0.63455	5.22929e-09
A0A1D6PI87	Protein CLT2 chloroplastic OS=Zea mays GN=ZEAMMB73_Zm00001d048171 PE=4 SV=1 - [A0A1D6PI87_MAIZE]	4.17	0.638169	8.05123e-09
B6TU74	Putative uncharacterized protein OS=Zea mays PE=2 SV=1 - [B6TU74_MAIZE]	28.61	0.655484	5.73248e-08
K7TVP8	Cysteine proteinase inhibitor OS=Zea mays GN=ZEAMMB73_Zm00001d049110 PE=3 SV=1 - [K7TVP8_MAIZE]	31.39	0.66413	1.43804e-07
A0A1D6FJH2	Double-stranded DNA-binding family protein OS=Zea mays GN=103635288 PE=4 SV=1 - [A0A1D6FJH2_MAIZE]	37.84	0.665112	1.59256e-07
A0A1D6IZ84	Regulator of Vps4 activity in the MVB pathway protein OS=Zea mays GN=103641204 PE=4 SV=1 - [A0A1D6IZ84_MAIZE]	4.67	0.672379	3.33714e-07
A0A1D6IT28	U3 small nucleolar RNA-associated protein 25 OS=Zea mays GN=103640742 PE=4 SV=1 - [A0A1D6IT28_MAIZE]	2.35	0.673515	3.73727e-07
A0A1D6KE94	Purple acid phosphatase OS=Zea mays GN=100285685 PE=3 SV=1 - [A0A1D6KE94_MAIZE]	10.53	0.679019	6.41215e-07
A0A1D6G5G3	GYF domain-containing protein OS=Zea mays GN=100280040 PE=4 SV=1 - [A0A1D6G5G3_MAIZE]	1.13	0.679335	6.6111e-07
B6SK95	Small nuclear ribonucleoprotein E OS=Zea mays GN=ZEAMMB73_Zm00001d008916 PE=2 SV=1 - [B6SK95_MAIZE]	26.14	0.685067	1.14112e-06
P00333	Alcohol dehydrogenase 1 OS=Zea mays GN=ADH1 PE=2 SV=1 - [ADH1_MAIZE]	19.53	0.685506	1.18898e-06
A0A1D6L438	Acyl-CoA N-acyltransferase with RING/FYVE/PHD-type zinc finger protein OS=Zea mays GN=100272699 PE=4 SV=1 - [A0A1D6L438_MAIZE]	1.32	0.686582	1.31475e-06
B4FCE5	Uncharacterized protein OS=Zea mays PE=2 SV=1 - [B4FCE5_MAIZE]	8.55	0.686711	1.33058e-06
A0A096TR23	Molybdate transporter 2 OS=Zea mays GN=103651432 PE=4 SV=1 - [A0A096TR23_MAIZE]	1.74	0.691668	2.09896e-06
B6TG95	Vignain OS=Zea mays PE=2 SV=1 - [B6TG95_MAIZE]	2.49	0.694093	2.61248e-06
A0A1D6J1S5	Putative WRKY DNA-binding domain superfamily protein OS=Zea mays GN=103641355 PE=4 SV=1 - [A0A1D6J1S5_MAIZE]	1.46	0.695119	2.86353e-06
A0A1D6IXN1	Uncharacterized protein OS=Zea mays GN=ZEAMMB73_Zm00001d024101 PE=4 SV=1 - [A0A1D6IXN1_MAIZE]	48.39	0.702556	5.49249e-06
B6U361	CASP-like protein 1D1 OS=Zea mays PE=2 SV=1 - [CSPL3_MAIZE]	7.92	0.703976	6.20267e-06
A0A1D6JNC8	Zinc finger (C3HC4-type RING finger) family protein OS=Zea mays GN=103631699 PE=4 SV=1 - [A0A1D6JNC8_MAIZE]	1.6	0.710301	1.0548e-05
B6SRG3	Uncharacterized protein OS=Zea mays GN=100275335 PE=2 SV=1 - [B6SRG3_MAIZE]	17.89	0.716391	1.73081e-05
B7ZYV4	Arginine decarboxylase OS=Zea mays GN=100193626 PE=2 SV=1 - [B7ZYV4_MAIZE]	56.65	0.718529	2.05206e-05
A0A1D6G6A1	AP-4 complex subunit epsilon OS=Zea mays GN=103636362 PE=4 SV=1 - [A0A1D6G6A1_MAIZE]	4.42	0.718781	2.09339e-05
B6TV55	Stem 28 kDa glycoprotein OS=Zea mays GN=100284565 PE=2 SV=1 - [B6TV55_MAIZE]	35.84	0.719558	2.22574e-05
A0A1D6G2R3	Phosphoethanolamine N-methyltransferase 3 OS=Zea mays GN=ZEAMMB73_Zm00001d011642 PE=4 SV=1 - [A0A1D6G2R3_MAIZE]	2.31	0.721074	2.50679e-05
B4FRF4	Nucleic acid-binding OB-fold-like protein OS=Zea mays GN=ZEAMMB73_Zm00001d044086 PE=2 SV=1 - [B4FRF4_MAIZE]	5.36	0.722979	2.90689e-05
A0A1D6MSE5	Uncharacterized protein OS=Zea mays GN=ZEAMMB73_Zm00001d040723 PE=4 SV=1 - [A0A1D6MSE5_MAIZE]	2.42	0.723267	2.97232e-05
A0A1D6J1M9	PTI1-like tyrosine-protein kinase 3 OS=Zea mays GN=100278997 PE=4 SV=1 - [A0A1D6J1M9_MAIZE]	10.29	0.725448	3.51448e-05
B6TKL9	Chlorophyll a-b binding protein, chloroplastic OS=Zea mays GN=100191715 PE=2 SV=1 - [B6TKL9_MAIZE]	28.46	0.725822	3.616e-05
A0A1D6HHV5	Cation/H(+) antiporter 1 OS=Zea mays GN=ZEAMMB73_Zm00001d017805 PE=4 SV=1 - [A0A1D6HHV5_MAIZE]	1.01	0.726115	3.69767e-05
B6TB24	Putative uncharacterized protein OS=Zea mays PE=2 SV=1 - [B6TB24_MAIZE]	3.43	0.726207	3.72358e-05
A0A1D6J2J3	Beta-glucosidase 17 OS=Zea mays GN=103641409 PE=3 SV=1 - [A0A1D6J2J3_MAIZE]	9.39	0.726591	3.83396e-05
B6T9C5	Senescence-associated protein OS=Zea mays PE=2 SV=1 - [B6T9C5_MAIZE]	16.33	0.72986	4.90341e-05
A0A1D6I451	Dihydrolipoamide acetyltransferase component of pyruvate dehydrogenase complex OS=Zea mays GN=ZEAMMB73_Zm00001d020426 PE=3 SV=1 - [A0A1D6I451_MAIZE]	4.85	0.732266	5.8614e-05
B6TDH3	Protein MODIFIER OF SNC1 11 OS=Zea mays GN=100276530 PE=2 SV=1 - [B6TDH3_MAIZE]	15.38	0.732284	5.86879e-05
A0A1D6E9C0	Uncharacterized protein OS=Zea mays GN=ZEAMMB73_Zm00001d003464 PE=4 SV=1 - [A0A1D6E9C0_MAIZE]	7.38	0.73234	5.89314e-05
A0A1D6IUW7	Glycine cleavage system H protein OS=Zea mays GN=ZEAMMB73_Zm00001d023699 PE=3 SV=1 - [A0A1D6IUW7_MAIZE]	29.49	0.733446	6.39199e-05
A0A1X7YIU4	Uncharacterized protein OS=Zea mays PE=4 SV=1 - [A0A1X7YIU4_MAIZE]	14.87	0.734714	7.01157e-05
B4FPC4	Oxysterol-binding protein-related protein 3B OS=Zea mays GN=100272570 PE=2 SV=1 - [B4FPC4_MAIZE]	16.31	0.738706	9.34539e-05
A0A1D6EUT4	Cysteine--tRNA ligase chloroplastic/mitochondrial OS=Zea mays GN=100192902 PE=4 SV=1 - [A0A1D6EUT4_MAIZE]	3.13	0.740714	0.000107743
B6T191	Putative uncharacterized protein OS=Zea mays GN=ZEAMMB73_Zm00001d014519 PE=2 SV=1 - [B6T191_MAIZE]	33.87	0.741147	0.000111078
A0A1D6QUK7	Peptidylprolyl isomerase OS=Zea mays GN=ZEAMMB73_Zm00001d054015 PE=4 SV=1 - [A0A1D6QUK7_MAIZE]	27.06	0.743172	0.000127971
C0P5A7	Growth-regulating-factor-inteacting factor2 OS=Zea mays GN=100101545 PE=2 SV=1 - [C0P5A7_MAIZE]	24.24	0.743904	0.000134637
A0A1D6GRK5	Aquaporin PIP2-2 OS=Zea mays GN=107648857 PE=3 SV=1 - [A0A1D6GRK5_MAIZE]	3.89	0.744235	0.00013776
C0P9Q7	Uncharacterized protein OS=Zea mays PE=2 SV=1 - [C0P9Q7_MAIZE]	20.21	0.745038	0.00014561
Q768R2	Plastidic general dicarboxylate transporter OS=Zea mays GN=ZmpDCT3 PE=2 SV=1 - [Q768R2_MAIZE]	14.16	0.745194	0.000147177
C4J116	Uncharacterized protein OS=Zea mays PE=2 SV=1 - [C4J116_MAIZE]	4.55	0.745743	0.000152836
B4FS10	Putative uncharacterized protein OS=Zea mays GN=100281325 PE=2 SV=1 - [B4FS10_MAIZE]	48.72	0.747705	0.000174727
A0A1D6DSW6	K(+) efflux antiporter 2 chloroplastic OS=Zea mays GN=103645748 PE=4 SV=1 - [A0A1D6DSW6_MAIZE]	31.72	0.747809	0.000175974
B4F9L6	Purple acid phosphatase OS=Zea mays GN=100274120 PE=2 SV=1 - [B4F9L6_MAIZE]	10.53	0.750068	0.000204913
K7TQY7	Monocopper oxidase-like protein SKU5 OS=Zea mays GN=ZEAMMB73_Zm00001d024595 PE=4 SV=1 - [K7TQY7_MAIZE]	4.4	0.750368	0.000209076
B4FAY8	Negatively light-regulated protein OS=Zea mays PE=2 SV=1 - [B4FAY8_MAIZE]	47.95	0.751932	0.000232038
B6SJM6	Copper transporter 1 OS=Zea mays PE=2 SV=1 - [B6SJM6_MAIZE]	4.88	0.753147	0.000251445
P05348	Ribulose bisphosphate carboxylase small chain, chloroplastic OS=Zea mays GN=RBCS PE=1 SV=1 - [RBS_MAIZE]	62.94	0.755459	0.000292553
A0A1D6DZA4	Germin-like protein subfamily 1 member 11 OS=Zea mays GN=ZEAMMB73_Zm00001d002295 PE=3 SV=1 - [A0A1D6DZA4_MAIZE]	10.27	0.757392	0.000331563
B6T0F9	Uncharacterized protein OS=Zea mays GN=100277181 PE=2 SV=1 - [B6T0F9_MAIZE]	25.66	0.757798	0.000340323
A0A1D6N2L9	Uncharacterized protein OS=Zea mays GN=103630299 PE=4 SV=1 - [A0A1D6N2L9_MAIZE]	1.63	0.757835	0.000341137
B6SZH7	Putative uncharacterized protein OS=Zea mays PE=2 SV=1 - [B6SZH7_MAIZE]	45.87	0.760729	0.000410262
A0A1D6MD01	Putative DUF1296 domain containing family protein OS=Zea mays GN=103630744 PE=4 SV=1 - [A0A1D6MD01_MAIZE]	4.17	0.761919	0.000442199
C0P6C7	HSP40/DnaJ peptide-binding protein OS=Zea mays GN=100382308 PE=2 SV=1 - [C0P6C7_MAIZE]	8.55	0.762417	0.000456228
A0A1D6FS72	UTP--glucose-1-phosphate uridylyltransferase 3 chloroplastic OS=Zea mays GN=103635785 PE=4 SV=1 - [A0A1D6FS72_MAIZE]	4.59	0.763078	0.000475487
C0PPJ0	Uncharacterized protein OS=Zea mays GN=100501056 PE=2 SV=1 - [C0PPJ0_MAIZE]	11.36	0.763385	0.000484696
A0A1D6KWT9	Glycerophosphoryl diester phosphodiesterase OS=Zea mays GN=ZEAMMB73_Zm00001d033187 PE=4 SV=1 - [A0A1D6KWT9_MAIZE]	9.83	0.764938	0.000533728
B4G1R9	Glutamyl-tRNA(Gln) amidotransferase subunit C, chloroplastic/mitochondrial OS=Zea mays GN=100274537 PE=2 SV=1 - [B4G1R9_MAIZE]	17.93	0.766314	0.000580902
B6SX43	Cortical cell-delineating protein OS=Zea mays PE=2 SV=1 - [B6SX43_MAIZE]	74.68	0.766968	0.000604623
B4FFM6	Tropinone reductase-like protein OS=Zea mays GN=100273624 PE=2 SV=1 - [B4FFM6_MAIZE]	4.56	0.767635	0.000629742
B6UHH1	Putative uncharacterized protein OS=Zea mays PE=2 SV=1 - [B6UHH1_MAIZE]	29.17	0.768129	0.000648926
C0P8X9	Uncharacterized protein OS=Zea mays PE=2 SV=1 - [C0P8X9_MAIZE]	20	0.768357	0.000657943
B8A260	Uncharacterized protein OS=Zea mays PE=2 SV=1 - [B8A260_MAIZE]	28.13	0.768839	0.000677456
C4JAX7	UDP-sulfoquinovose synthase chloroplastic OS=Zea mays GN=ZEAMMB73_Zm00001d009967 PE=2 SV=1 - [C4JAX7_MAIZE]	48.73	0.769475	0.00070395
A0A1D6PWW9	AT-hook motif nuclear-localized protein 1 OS=Zea mays GN=100272943 PE=4 SV=1 - [A0A1D6PWW9_MAIZE]	5.86	0.770608	0.000753533
Q6GUH9	Phosphate transport protein OS=Zea mays GN=PT1 PE=2 SV=1 - [Q6GUH9_MAIZE]	14.47	0.772357	0.000836277
B7ZZD1	Uncharacterized protein OS=Zea mays PE=2 SV=1 - [B7ZZD1_MAIZE]	3.13	0.774694	0.000959737
B4FJX6	Soluble inorganic pyrophosphatase OS=Zea mays GN=100216827 PE=2 SV=1 - [B4FJX6_MAIZE]	8.88	0.775614	0.0010127
B8QXA1	Thaumatin-like protein (Fragment) OS=Zea mays subsp. parviglumis GN=pr5 PE=4 SV=1 - [B8QXA1_ZEAMP]	11.8	0.777074	0.00110217
A0A1D6M0I8	Serine carboxypeptidase-like 27 OS=Zea mays GN=103630156 PE=3 SV=1 - [A0A1D6M0I8_MAIZE]	5.59	0.779194	0.00124479
B6T2Y9	Chlorophyll a-b binding protein, chloroplastic OS=Zea mays GN=103651578 PE=2 SV=1 - [B6T2Y9_MAIZE]	51.52	0.782101	0.00146736
A0A1D6G8G7	Mannose-1-phosphate guanylyltransferase 1 OS=Zea mays GN=100274471 PE=4 SV=1 - [A0A1D6G8G7_MAIZE]	12.58	0.782767	0.00152315
C0PMP2	Uncharacterized protein OS=Zea mays PE=2 SV=1 - [C0PMP2_MAIZE]	14.67	0.783759	0.00160977
C0PK04	Soluble inorganic pyrophosphatase 2 OS=Zea mays GN=100383920 PE=2 SV=1 - [C0PK04_MAIZE]	21.89	0.785747	0.00179675
E2IPC6	Chloroplast thioredoxin M-type 2 OS=Zea mays PE=2 SV=1 - [E2IPC6_MAIZE]	30.41	0.78638	0.0018603
A0A1D6NE76	Cytidine deaminase OS=Zea mays GN=ZEAMMB73_Zm00001d043674 PE=4 SV=1 - [A0A1D6NE76_MAIZE]	13.29	0.786551	0.00187777
C4JAT5	Uncharacterized protein OS=Zea mays PE=2 SV=1 - [C4JAT5_MAIZE]	8.41	0.786735	0.00189678
B4FNB7	Latex-abundant protein OS=Zea mays GN=100272384 PE=2 SV=1 - [B4FNB7_MAIZE]	4.98	0.787014	0.00192589
K7V8K5	Peroxidase OS=Zea mays GN=ZEAMMB73_Zm00001d045845 PE=3 SV=1 - [K7V8K5_MAIZE]	24.02	0.787415	0.00196845
C0PHL2	Monosaccharide transporter1 OS=Zea mays GN=ZEAMMB73_Zm00001d018627 PE=2 SV=1 - [C0PHL2_MAIZE]	8.41	0.788101	0.00204325
A0A1D6J0U9	OSJNBa0089E12.13-like protein OS=Zea mays GN=ZEAMMB73_Zm00001d024653 PE=4 SV=1 - [A0A1D6J0U9_MAIZE]	1.96	0.788356	0.00207167
B6T6V4	Putative uncharacterized protein OS=Zea mays PE=2 SV=1 - [B6T6V4_MAIZE]	4.55	0.788738	0.00211485
A0A1D6LDR6	Fructokinase-2 OS=Zea mays GN=542108 PE=4 SV=1 - [A0A1D6LDR6_MAIZE]	67.58	0.790766	0.00235834
A0A1D6M428	Pyruvate orthophosphate dikinase1 OS=Zea mays GN=ZEAMMB73_Zm00001d038163 PE=4 SV=1 - [A0A1D6M428_MAIZE]	70.85	0.791479	0.00244973
A0A1D6HW78	ABC2 homolog 13 OS=Zea mays GN=ZEAMMB73_Zm00001d019217 PE=4 SV=1 - [A0A1D6HW78_MAIZE]	3.28	0.792113	0.00253349
K7U0Q4	Germin-like protein subfamily 1 member 8 OS=Zea mays GN=103653009 PE=3 SV=1 - [K7U0Q4_MAIZE]	4.82	0.792471	0.00258209
B4FA21	Purple acid phosphatase OS=Zea mays PE=2 SV=1 - [B4FA21_MAIZE]	29.71	0.792603	0.0026001
B6T5F4	Uncharacterized protein OS=Zea mays GN=100192083 PE=2 SV=1 - [B6T5F4_MAIZE]	8.75	0.793446	0.00271825
B6SIB6	BolA-like protein OS=Zea mays GN=100282070 PE=2 SV=1 - [B6SIB6_MAIZE]	23.16	0.793535	0.00273103
A0A096QYG3	Cysteine-rich repeat secretory protein 3 OS=Zea mays GN=107521955 PE=4 SV=1 - [A0A096QYG3_MAIZE]	5.52	0.796139	0.00312839
B4FWM5	Uncharacterized protein OS=Zea mays PE=2 SV=1 - [B4FWM5_MAIZE]	4.44	0.796931	0.00325902
B6U3H3	CP12-1 OS=Zea mays GN=ZEAMMB73_Zm00001d044925 PE=2 SV=1 - [B6U3H3_MAIZE]	40.71	0.797372	0.00333373
B4FCW2	Glycerophosphodiester phosphodiesterase GDPD2 OS=Zea mays GN=100191201 PE=2 SV=1 - [B4FCW2_MAIZE]	10.43	0.800627	0.00393479
B4FQ90	Vacuolar-processing enzyme gamma-isozyme OS=Zea mays GN=100192667 PE=2 SV=1 - [B4FQ90_MAIZE]	2.14	0.80091	0.00399126
A0A1D6LGF5	Metal tolerance protein A2 OS=Zea mays GN=100192051 PE=4 SV=1 - [A0A1D6LGF5_MAIZE]	2.46	0.803744	0.00459779
A0A1D6LJL2	UMP/CMP kinase1 OS=Zea mays GN=ZEAMMB73_Zm00001d035916 PE=3 SV=1 - [A0A1D6LJL2_MAIZE]	4.5	0.803901	0.00463379
B7ZXF1	Uncharacterized protein OS=Zea mays PE=2 SV=1 - [B7ZXF1_MAIZE]	2.43	0.804478	0.00476768
A0A096SSY4	Tubulin beta chain OS=Zea mays GN=100273658 PE=3 SV=1 - [A0A096SSY4_MAIZE]	39.46	0.804585	0.00479273
K7TM08	Uncharacterized protein OS=Zea mays GN=103641305 PE=4 SV=1 - [K7TM08_MAIZE]	1.83	0.804891	0.00486543
B4FZ59	Phospho-2-dehydro-3-deoxyheptonate aldolase OS=Zea mays GN=ZEAMMB73_Zm00001d029391 PE=2 SV=1 - [B4FZ59_MAIZE]	11.82	0.805206	0.00494146
B4G1F0	ATP binding protein OS=Zea mays GN=100274496 PE=2 SV=1 - [B4G1F0_MAIZE]	22.22	0.805381	0.00498399
B6SNN9	Putative uncharacterized protein OS=Zea mays PE=2 SV=1 - [B6SNN9_MAIZE]	17.14	0.806106	0.00516398
A0A1D6K5M3	Nuclear transcription factor Y subunit B-2 OS=Zea mays GN=ZEAMMB73_Zm00001d029505 PE=4 SV=1 - [A0A1D6K5M3_MAIZE]	13.06	0.806187	0.00518436
P00874	Ribulose bisphosphate carboxylase large chain OS=Zea mays GN=rbcL PE=3 SV=2 - [RBL_MAIZE]	49.37	0.806694	0.005314
C0HHM6	Thioredoxin family protein OS=Zea mays GN=103643192 PE=2 SV=1 - [C0HHM6_MAIZE]	28.78	0.80683	0.00534951
B7ZXA1	Uncharacterized protein OS=Zea mays PE=2 SV=1 - [B7ZXA1_MAIZE]	7.4	0.806977	0.0053878
A0A1D6E3T2	Pre-mRNA processing ribonucleoprotein binding region-containing protein OS=Zea mays GN=100194058 PE=4 SV=1 - [A0A1D6E3T2_MAIZE]	1.7	0.807053	0.00540778
K7V287	Pentatricopeptide repeat-containing protein OS=Zea mays GN=100381976 PE=4 SV=1 - [K7V287_MAIZE]	6.25	0.807333	0.00548148
Q7SIC9	Transketolase, chloroplastic OS=Zea mays PE=1 SV=1 - [TKTC_MAIZE]	42.81	0.807931	0.00564262
A0A1D6MQM6	Carbohydrate transporter/ sugar porter/ transporter OS=Zea mays GN=ZEAMMB73_Zm00001d040422 PE=4 SV=1 - [A0A1D6MQM6_MAIZE]	2.23	0.809135	0.00597904
B4FLV6	Protein translation factor SUI1 OS=Zea mays GN=100286322 PE=2 SV=1 - [B4FLV6_MAIZE]	44.35	0.809452	0.00607056
A0A1D6N0T6	SART-1 family protein DOT2 OS=Zea mays GN=100502327 PE=4 SV=1 - [A0A1D6N0T6_MAIZE]	3.13	0.809565	0.0061036
B6TB66	50S ribosomal protein L1 OS=Zea mays PE=2 SV=1 - [B6TB66_MAIZE]	15.16	0.81022	0.00629727
B6TTW5	Putative uncharacterized protein OS=Zea mays PE=2 SV=1 - [B6TTW5_MAIZE]	47.54	0.810289	0.00631793
A0A1D6Q1H2	GDT1-like protein 4 OS=Zea mays GN=100272523 PE=4 SV=1 - [A0A1D6Q1H2_MAIZE]	9.57	0.810494	0.00637984
B4F9J7	Uncharacterized protein OS=Zea mays GN=100191635 PE=2 SV=1 - [B4F9J7_MAIZE]	25.93	0.81154	0.00670431
A0A1D6MRC7	ABC transporter B family member 21 OS=Zea mays GN=103650065 PE=4 SV=1 - [A0A1D6MRC7_MAIZE]	7.04	0.812043	0.00686533
A0A1D6I1V3	Phosphoenolpyruvate carboxylase3 OS=Zea mays GN=ZEAMMB73_Zm00001d020057 PE=3 SV=1 - [A0A1D6I1V3_MAIZE]	30.2	0.812299	0.00694856
A0A1D6KQ78	Auxin-responsive family protein OS=Zea mays GN=ZEAMMB73_Zm00001d032358 PE=4 SV=1 - [A0A1D6KQ78_MAIZE]	5.79	0.812403	0.00698252
A0A1D6GUG0	Peroxidase OS=Zea mays GN=ZEAMMB73_Zm00001d014606 PE=3 SV=1 - [A0A1D6GUG0_MAIZE]	3.79	0.812405	0.00698324
A0A1D6EPT8	NAD(P)H-quinone oxidoreductase subunit L chloroplastic OS=Zea mays GN=ZEAMMB73_Zm00001d005741 PE=4 SV=1 - [A0A1D6EPT8_MAIZE]	4.52	0.812828	0.00712346
B4FX40	Cysteine proteinase 1 OS=Zea mays GN=ZEAMMB73_Zm00001d016446 PE=2 SV=1 - [B4FX40_MAIZE]	7.28	0.813107	0.00721712
B8A1H0	Galactose mutarotase-like superfamily protein OS=Zea mays GN=ZEAMMB73_Zm00001d020108 PE=2 SV=1 - [B8A1H0_MAIZE]	25.71	0.813198	0.00724805
A0A1D6JIE4	K(+) efflux antiporter 2 chloroplastic OS=Zea mays GN=100217150 PE=4 SV=1 - [A0A1D6JIE4_MAIZE]	11.81	0.813229	0.00725841
A0A1D6E9H6	Uncharacterized protein OS=Zea mays GN=100272664 PE=4 SV=1 - [A0A1D6E9H6_MAIZE]	9.94	0.813742	0.00743461
Q2XX03	Protease inhibitor OS=Zea mays subsp. parviglumis GN=mpi PE=4 SV=1 - [Q2XX03_ZEAMP]	89.04	0.814145	0.00757525
A0A1D6JMW4	Putative acyl-activating enzyme 1 peroxisomal OS=Zea mays GN=103631672 PE=4 SV=1 - [A0A1D6JMW4_MAIZE]	1.24	0.815335	0.00800523
P69523	Cytochrome b559 subunit beta OS=Zea mays GN=psbF PE=3 SV=1 - [PSBF_MAIZE]	20.51	0.816408	0.00841047
A0A096QY66	Phosphoenolpyruvate/phosphate translocator 2 chloroplastic OS=Zea mays GN=103649694 PE=4 SV=1 - [A0A096QY66_MAIZE]	1.93	0.816546	0.00846372
A0A1D6K2F8	Fumarate hydratase 1 mitochondrial OS=Zea mays GN=ZEAMMB73_Zm00001d029088 PE=4 SV=1 - [A0A1D6K2F8_MAIZE]	23.5	0.817024	0.00865094
A0A1D6GJW1	Protein-protein interaction regulator family protein OS=Zea mays GN=100191788 PE=4 SV=1 - [A0A1D6GJW1_MAIZE]	4.69	0.817203	0.00872217
A0A1D6QJ15	Putative RING zinc finger domain superfamily protein OS=Zea mays GN=ZEAMMB73_Zm00001d052709 PE=4 SV=1 - [A0A1D6QJ15_MAIZE]	11.43	0.817214	0.00872673
C0PFQ7	ATP sulfurylase 1 chloroplastic OS=Zea mays GN=103625889 PE=2 SV=1 - [C0PFQ7_MAIZE]	26.58	0.818042	0.00906186
A0A1D6GJA9	Uncharacterized protein OS=Zea mays GN=ZEAMMB73_Zm00001d013440 PE=3 SV=1 - [A0A1D6GJA9_MAIZE]	3.47	0.818148	0.00910586
A0A1D6HTN9	Acidic endochitinase OS=Zea mays GN=ZEAMMB73_Zm00001d018966 PE=4 SV=1 - [A0A1D6HTN9_MAIZE]	6.17	0.818352	0.00919031
B6SW27	Bifunctional aminoacyl-tRNA synthetase OS=Zea mays PE=2 SV=1 - [B6SW27_MAIZE]	3.17	0.819439	0.00965336
B6TTG2	CHCH domain containing protein OS=Zea mays PE=2 SV=1 - [B6TTG2_MAIZE]	22.22	0.819583	0.00971593
Q84JX6	Phosphoglycerate kinase (Fragment) OS=Zea mays GN=Pgk-2 PE=3 SV=1 - [Q84JX6_MAIZE]	89.63	0.819632	0.00973754
A0A1D6NT39	Phosphoinositide phosphatase SAC2 OS=Zea mays GN=ZEAMMB73_Zm00001d045041 PE=4 SV=1 - [A0A1D6NT39_MAIZE]	5.35	0.819718	0.0097754
A0A1D6GHA6	Putative helicase MAGATAMA 3 OS=Zea mays GN=100280423 PE=4 SV=1 - [A0A1D6GHA6_MAIZE]	4.46	0.8204	0.010079
A0A1D6KT53	Putative methyltransferase PMT3 OS=Zea mays GN=103643455 PE=4 SV=1 - [A0A1D6KT53_MAIZE]	11.5	0.821787	0.010722
Q9FQA3	Glutathione transferase GST 23 OS=Zea mays PE=2 SV=1 - [GST23_MAIZE]	6.31	0.82334	0.0114841
C0PCS9	Uncharacterized protein OS=Zea mays PE=2 SV=1 - [C0PCS9_MAIZE]	5.83	0.823949	0.0117953
B6TXZ8	Alanine aminotransferase 2 OS=Zea mays GN=100193853 PE=2 SV=1 - [B6TXZ8_MAIZE]	29.29	0.824153	0.0119012
A0A1D6HFV5	Translation initiation factor IF-2 chloroplastic OS=Zea mays GN=ZEAMMB73_Zm00001d017588 PE=4 SV=1 - [A0A1D6HFV5_MAIZE]	2.14	0.82436	0.0120092
B4F9W3	Chlorophyll a-b binding protein, chloroplastic OS=Zea mays PE=2 SV=1 - [B4F9W3_MAIZE]	38.46	0.824372	0.0120156
A0A1D6ML43	Cell number regulator 8 OS=Zea mays GN=ZEAMMB73_Zm00001d039777 PE=4 SV=1 - [A0A1D6ML43_MAIZE]	50.93	0.824541	0.0121049
B4FQ59	Phosphoribulokinase OS=Zea mays GN=100282845 PE=2 SV=1 - [B4FQ59_MAIZE]	55.31	0.824579	0.012125
B7ZXC5	Thioredoxin OS=Zea mays PE=2 SV=1 - [B7ZXC5_MAIZE]	42.15	0.824608	0.0121401
A0A1D6M255	Malic enzyme OS=Zea mays GN=ZEAMMB73_Zm00001d037961 PE=3 SV=1 - [A0A1D6M255_MAIZE]	20.4	0.824663	0.0121693
A0A1D6EXF2	Uncharacterized protein OS=Zea mays GN=103647721 PE=4 SV=1 - [A0A1D6EXF2_MAIZE]	3.76	0.82495	0.0123226
A0A1D6KJN8	Transcription factor bHLH62 OS=Zea mays GN=ZEAMMB73_Zm00001d031561 PE=4 SV=1 - [A0A1D6KJN8_MAIZE]	2.05	0.825752	0.0127597
K7TRZ3	Uncharacterized protein OS=Zea mays GN=103641414 PE=4 SV=1 - [K7TRZ3_MAIZE]	26.21	0.825977	0.0128846
A0A1D6KZ34	Protein P21 OS=Zea mays GN=100281135 PE=4 SV=1 - [A0A1D6KZ34_MAIZE]	4.78	0.826648	0.0132631
B6T927	NAD(P)H-quinone oxidoreductase subunit S chloroplastic OS=Zea mays GN=100276340 PE=2 SV=1 - [B6T927_MAIZE]	67.23	0.826838	0.0133724
B4FJD3	Uncharacterized protein OS=Zea mays PE=2 SV=1 - [B4FJD3_MAIZE]	26.78	0.827363	0.0136771
B6T0T9	RNA and export factor-binding protein 2 OS=Zea mays PE=2 SV=1 - [B6T0T9_MAIZE]	16.91	0.827887	0.013988
C0HHC4	Nucleoside diphosphate kinase OS=Zea mays GN=100381602 PE=2 SV=1 - [C0HHC4_MAIZE]	46.98	0.82922	0.014805
B6T3F2	Histone H2A OS=Zea mays PE=2 SV=1 - [B6T3F2_MAIZE]	24.26	0.829938	0.0152618
P24993	Photosystem II reaction center protein H OS=Zea mays GN=psbH PE=1 SV=2 - [PSBH_MAIZE]	41.1	0.830172	0.0154127
C0PDS1	Plastidal glycolate/glycerate translocator 1 chloroplastic OS=Zea mays GN=100383166 PE=2 SV=1 - [C0PDS1_MAIZE]	7.2	0.830456	0.0155984
A0A1D6I3D5	Serine/threonine protein kinase 3 OS=Zea mays GN=100194392 PE=4 SV=1 - [A0A1D6I3D5_MAIZE]	7.55	0.8305	0.0156273
C0HG69	Thioredoxin H-type 2 OS=Zea mays GN=100381464 PE=2 SV=1 - [C0HG69_MAIZE]	8	0.830541	0.0156542
P60138	Photosystem II reaction center protein L OS=Zea mays GN=psbL PE=3 SV=1 - [PSBL_MAIZE]	36.84	0.830714	0.0157689
A0A1D6FFG6	Eukaryotic translation initiation factor 3 subunit A OS=Zea mays GN=ZEAMMB73_Zm00001d008788 PE=3 SV=1 - [A0A1D6FFG6_MAIZE]	16.34	0.830752	0.0157935
C0PPC1	Uncharacterized protein OS=Zea mays PE=2 SV=1 - [C0PPC1_MAIZE]	81.42	0.830863	0.0158673
Q84VG9	Lycopene beta cyclase chloroplastic OS=Zea mays GN=PS1 PE=2 SV=1 - [Q84VG9_MAIZE]	2.86	0.83088	0.0158788
C4IY28	ALA-interacting subunit 1 OS=Zea mays GN=100384483 PE=2 SV=1 - [C4IY28_MAIZE]	2.36	0.830941	0.0159198
B6TMF3	Wound/stress protein OS=Zea mays PE=2 SV=1 - [B6TMF3_MAIZE]	29.41	0.831728	0.0164525
B6SR92	Putative uncharacterized protein OS=Zea mays GN=100275315 PE=2 SV=1 - [B6SR92_MAIZE]	14.29	0.832104	0.0167125
A0A1D6HD82	Grx_C2.1-glutaredoxin subgroup I OS=Zea mays GN=100303864 PE=4 SV=1 - [A0A1D6HD82_MAIZE]	30.77	0.832308	0.0168553
A0A1D6N2W5	Uncharacterized protein OS=Zea mays GN=ZEAMMB73_Zm00001d042326 PE=4 SV=1 - [A0A1D6N2W5_MAIZE]	1.58	0.832587	0.0170522
B6T3S1	Catalytic/ hydrolase OS=Zea mays PE=2 SV=1 - [B6T3S1_MAIZE]	19.44	0.833267	0.0175394

## Sheet: Roots
Accession	Description	Coverage	R-200Na+3Pi/R-200Na	Significance A
A0A1D6M542	Ferredoxin OS=Zea mays GN=541612 PE=3 SV=1 - [A0A1D6M542_MAIZE]	6.49	2.42361	0.0118663
A0A1D6PYC0	Nascent polypeptide-associated complex subunit alpha-like protein 3 OS=Zea mays GN=100217069 PE=4 SV=1 - [A0A1D6PYC0_MAIZE]	22.93	2.21165	0.0470846
A0A1D6PAA6	Nascent polypeptide-associated complex alpha subunit-like protein OS=Zea mays GN=ZEAMMB73_Zm00001d047477 PE=4 SV=1 - [A0A1D6PAA6_MAIZE]	39.3	2.03278	0.0381355
C4J477	Dehydrin3 OS=Zea mays GN=ZEAMMB73_Zm00001d051420 PE=2 SV=1 - [C4J477_MAIZE]	25.95	2.02487	0.0327962
A0A1D6QDB3	Chaperonin10 OS=Zea mays GN=100383971 PE=3 SV=1 - [A0A1D6QDB3_MAIZE]	15	1.92567	0.0350067
B4FTI3	Eukaryotic aspartyl protease family protein OS=Zea mays GN=100273195 PE=2 SV=1 - [B4FTI3_MAIZE]	2.05	1.7761	0.0124599
K7UGU4	Putative WD40-like beta propeller repeat family protein OS=Zea mays GN=103641407 PE=4 SV=1 - [K7UGU4_MAIZE]	17.81	1.75383	0.00964797
B6U7I7	Threonine endopeptidase OS=Zea mays GN=100286365 PE=2 SV=1 - [B6U7I7_MAIZE]	6.63	1.69988	0.0208051
A0A1D6HC37	High affinity nitrate transporter OS=Zea mays GN=ZEAMMB73_Zm00001d017095 PE=4 SV=1 - [A0A1D6HC37_MAIZE]	23.15	1.62633	0.011126
A0A1D6QBP8	Clathrin interactor EPSIN 2 OS=Zea mays GN=103654150 PE=4 SV=1 - [A0A1D6QBP8_MAIZE]	4.42	1.6195	0.0215668
C0HF51	Zinc finger (C3HC4-type RING finger) family protein OS=Zea mays GN=100304363 PE=2 SV=1 - [C0HF51_MAIZE]	14.38	1.604	0.0420975
A0A1D6MNQ5	RER1A protein OS=Zea mays GN=ZEAMMB73_Zm00001d040178 PE=4 SV=1 - [A0A1D6MNQ5_MAIZE]	8.96	1.59224	0.00705632
E9JVD4	Aldose reductase OS=Zea mays GN=AR3 PE=1 SV=1 - [E9JVD4_MAIZE]	3.76	1.57829	0.0309314
B4FW18	40S ribosomal protein S28 OS=Zea mays GN=100281083 PE=2 SV=1 - [B4FW18_MAIZE]	40	1.54141	0.026054
A0A1D6HL75	Ferredoxin--nitrite reductase chloroplastic OS=Zea mays GN=ZEAMMB73_Zm00001d018161 PE=4 SV=1 - [A0A1D6HL75_MAIZE]	29.37	1.52978	0.0372129
B6T3L4	Ribosomal protein L9, N-terminal domain containing protein OS=Zea mays PE=2 SV=1 - [B6T3L4_MAIZE]	7.88	1.52655	0.0369757
B6UHH1	Putative uncharacterized protein OS=Zea mays PE=2 SV=1 - [B6UHH1_MAIZE]	4.86	1.5205	0.00583806
B6T361	60S acidic ribosomal protein P1 OS=Zea mays GN=542719 PE=2 SV=1 - [B6T361_MAIZE]	75.23	1.50225	0.0396278
B6U5W5	Prp18 domain containing protein OS=Zea mays PE=2 SV=1 - [B6U5W5_MAIZE]	3.42	1.49815	0.0163057
A0A1D6DVY9	Peroxidase OS=Zea mays GN=ZEAMMB73_Zm00001d002042 PE=3 SV=1 - [A0A1D6DVY9_MAIZE]	2.63	1.4899	0.00331295
A0A1D6PZA5	Nitrate reductase OS=Zea mays GN=ZEAMMB73_Zm00001d049995 PE=4 SV=1 - [A0A1D6PZA5_MAIZE]	2.81	1.48785	0.0379246
A0A1D6FRY1	Tudor/PWWP/MBT superfamily protein OS=Zea mays GN=103635772 PE=4 SV=1 - [A0A1D6FRY1_MAIZE]	3.13	1.45669	0.0442351
B4FCQ9	Ubiquitin-conjugating enzyme E2 30 OS=Zea mays GN=100192813 PE=2 SV=1 - [B4FCQ9_MAIZE]	12.16	1.45328	0.00420907
B6T5W5	Nucleolin OS=Zea mays GN=100283837 PE=2 SV=1 - [B6T5W5_MAIZE]	6.43	1.43789	0.041181
A0A1D6IE47	Cupredoxin superfamily protein OS=Zea mays GN=103633266 PE=4 SV=1 - [A0A1D6IE47_MAIZE]	7.84	1.43453	0.0173304
B6T828	Grx_C4-glutaredoxin subgroup I OS=Zea mays GN=100282495 PE=2 SV=1 - [B6T828_MAIZE]	31.85	1.42884	0.0242192
A0A1D6MIN2	ARM repeat superfamily protein OS=Zea mays GN=ZEAMMB73_Zm00001d039564 PE=4 SV=1 - [A0A1D6MIN2_MAIZE]	1.52	1.41344	0.0315584
A6QKV9	Putative high affinity nitrate transporter OS=Zea mays GN=nrt2.2 PE=2 SV=1 - [A6QKV9_MAIZE]	11.83	1.40931	0.0341445
A0A1D6L1Z7	Glutamine synthetase OS=Zea mays GN=542400 PE=3 SV=1 - [A0A1D6L1Z7_MAIZE]	15.38	1.40734	0.00348882
A0A1D6K621	Uncharacterized protein OS=Zea mays GN=100194113 PE=4 SV=1 - [A0A1D6K621_MAIZE]	23.16	1.40487	0.0207935
B4FEV0	Uncharacterized protein OS=Zea mays PE=2 SV=1 - [B4FEV0_MAIZE]	10.39	1.40374	0.0219254
A0A1D6K343	Beta-amylase OS=Zea mays GN=ZEAMMB73_Zm00001d029154 PE=3 SV=1 - [A0A1D6K343_MAIZE]	2.45	1.3978	0.038175
A0A1D6GFP8	40S ribosomal protein S18 OS=Zea mays GN=100273341 PE=3 SV=1 - [A0A1D6GFP8_MAIZE]	48.46	1.39252	0.00161554
B6T3U2	CUE domain containing protein OS=Zea mays GN=100282123 PE=2 SV=1 - [B6T3U2_MAIZE]	13.02	1.37583	0.0423884
B6SGI4	Ribosomal protein L37 OS=Zea mays GN=100284994 PE=2 SV=1 - [B6SGI4_MAIZE]	36.17	1.37336	0.0368559
A0A1D6GPF3	Putative eukaryotic translation initiation factor 5-2 OS=Zea mays GN=ZEAMMB73_Zm00001d014019 PE=4 SV=1 - [A0A1D6GPF3_MAIZE]	12.76	1.36862	0.0126516
B6T3P5	Glutamine synthetase OS=Zea mays PE=2 SV=1 - [B6T3P5_MAIZE]	22.77	1.36106	0.0413175
B4FK75	Alpha/beta-Hydrolases superfamily protein OS=Zea mays GN=100216883 PE=2 SV=1 - [B4FK75_MAIZE]	3.94	1.35728	0.00716036
A0A1D6IJS9	Ankyrin repeat family protein OS=Zea mays GN=100281249 PE=4 SV=1 - [A0A1D6IJS9_MAIZE]	5.53	1.35366	0.0471778
B4G0Z0	Tetratricopeptide repeat (TPR)-like superfamily protein OS=Zea mays GN=100274432 PE=2 SV=1 - [B4G0Z0_MAIZE]	3.63	1.35313	0.00146251
A0A1D6DVM6	Os07g0120600-like protein OS=Zea mays GN=103645824 PE=4 SV=1 - [A0A1D6DVM6_MAIZE]	24.31	1.35154	0.0470666
B6TK50	Armadillo/beta-catenin-like repeat family protein OS=Zea mays PE=2 SV=1 - [B6TK50_MAIZE]	2.96	1.35142	0.0203711
B6T595	60S ribosomal protein L17 OS=Zea mays GN=100280639 PE=2 SV=1 - [B6T595_MAIZE]	42.11	1.34954	0.013995
B4G286	40S ribosomal protein S18 OS=Zea mays PE=2 SV=1 - [B4G286_MAIZE]	41.45	1.34911	0.00676198
B6TGS2	Calcium load-activated calcium channel OS=Zea mays GN=100283298 PE=2 SV=1 - [B6TGS2_MAIZE]	14.43	1.34417	0.00409075
B6TJ93	40S ribosomal protein S15a OS=Zea mays GN=100217251 PE=2 SV=1 - [B6TJ93_MAIZE]	50	1.32707	0.0131543
B6SHW0	60S ribosomal protein L6 OS=Zea mays GN=103653691 PE=2 SV=1 - [B6SHW0_MAIZE]	42.01	1.32126	0.0186644
B6UE05	60S ribosomal protein L7a OS=Zea mays PE=2 SV=1 - [B6UE05_MAIZE]	43.14	1.32041	0.0127622
B6T834	40S ribosomal protein S3a OS=Zea mays PE=2 SV=1 - [B6T834_MAIZE]	54.23	1.31357	0.0392159
C0PHB5	Uncharacterized protein OS=Zea mays PE=2 SV=1 - [C0PHB5_MAIZE]	14.56	1.31164	0.020219
A0A1D6FN98	Heat shock 70 kDa protein 14 OS=Zea mays GN=ZEAMMB73_Zm00001d009948 PE=3 SV=1 - [A0A1D6FN98_MAIZE]	34.45	1.31008	0.00524572
A0A1D6H398	Apoptosis inhibitory protein 5 (API5) OS=Zea mays GN=ZEAMMB73_Zm00001d015704 PE=4 SV=1 - [A0A1D6H398_MAIZE]	16.76	1.30856	0.0415913
K7US97	Tyrosine-sulfated glycopeptide receptor 1 OS=Zea mays GN=100284115 PE=3 SV=1 - [K7US97_MAIZE]	30.27	1.30663	0.0113492
A0A1D6F844	NAD(P)-binding Rossmann-fold superfamily protein OS=Zea mays GN=103648197 PE=4 SV=1 - [A0A1D6F844_MAIZE]	40.61	1.30256	0.0395645
B6U0X2	EMB514 OS=Zea mays GN=100277882 PE=2 SV=1 - [B6U0X2_MAIZE]	25.96	1.30085	0.021555
A0A1D6FAF6	Protein SNOWY COTYLEDON 3 OS=Zea mays GN=ZEAMMB73_Zm00001d007953 PE=4 SV=1 - [A0A1D6FAF6_MAIZE]	10.62	1.30018	0.0150585
A0A1D6MY10	60S ribosomal protein L6 OS=Zea mays GN=ZEAMMB73_Zm00001d041756 PE=3 SV=1 - [A0A1D6MY10_MAIZE]	15.17	1.29973	0.0209868
B4FUA9	60 ribosomal protein L14 OS=Zea mays PE=2 SV=1 - [B4FUA9_MAIZE]	45.52	1.29791	0.0108859
B6SZ69	Heat shock cognate 70 kDa protein 2 OS=Zea mays GN=100281806 PE=2 SV=1 - [B6SZ69_MAIZE]	57.47	1.29784	0.029533
A0A1D6E8D9	Eukaryotic translation initiation factor 4B2 OS=Zea mays GN=100304283 PE=4 SV=1 - [A0A1D6E8D9_MAIZE]	7.91	1.29632	0.0451783
A0A1D6LY77	60S ribosomal protein L23a-1 OS=Zea mays GN=100280771 PE=3 SV=1 - [A0A1D6LY77_MAIZE]	57.03	1.29578	0.0284748
A0A1D6F4G1	Eukaryotic translation initiation factor 2 subunit beta OS=Zea mays GN=100193916 PE=4 SV=1 - [A0A1D6F4G1_MAIZE]	15.53	1.29289	0.0408124
B6UDY2	60S ribosomal protein L17 OS=Zea mays PE=2 SV=1 - [B6UDY2_MAIZE]	42.11	1.29013	0.016023
C0P3W2	Flowering locus K homology domain OS=Zea mays GN=100282270 PE=2 SV=1 - [C0P3W2_MAIZE]	23.62	1.2891	0.0158363
A0A1D6QKV6	THUMP domain-containing protein OS=Zea mays GN=ZEAMMB73_Zm00001d052921 PE=4 SV=1 - [A0A1D6QKV6_MAIZE]	18.51	1.28617	0.0248991
A0A1D6KA25	60S ribosomal protein L7-2 OS=Zea mays GN=103637734 PE=4 SV=1 - [A0A1D6KA25_MAIZE]	30.33	1.28578	0.017123
A0A1D6EFE7	Pullulanase-type starch debranching enzyme1 OS=Zea mays GN=541711 PE=4 SV=1 - [A0A1D6EFE7_MAIZE]	1.92	1.28227	0.0245265
A0A1D6LVZ8	Putative LIM-type zinc finger domain family protein OS=Zea mays GN=103629948 PE=4 SV=1 - [A0A1D6LVZ8_MAIZE]	4.15	1.27926	0.0453388
B7ZXW6	Uncharacterized protein OS=Zea mays PE=2 SV=1 - [B7ZXW6_MAIZE]	2.47	1.27716	0.0335051
Q2LGH3	CEN-like protein (Fragment) OS=Zea mays GN=RCN1 PE=4 SV=1 - [Q2LGH3_MAIZE]	10.84	1.27614	0.0411155
B7ZYE7	Amine oxidase OS=Zea mays GN=100279491 PE=2 SV=1 - [B7ZYE7_MAIZE]	6.5	1.2756	0.0360173
A0A1D6FDT0	Endonuclease 2 OS=Zea mays GN=ZEAMMB73_Zm00001d008529 PE=4 SV=1 - [A0A1D6FDT0_MAIZE]	9.06	1.27556	0.0244456
K7UN70	Endoglucanase OS=Zea mays GN=103642193 PE=2 SV=1 - [K7UN70_MAIZE]	2.08	1.27342	0.0139456
A0A1D6LXW5	Protein decapping 5 OS=Zea mays GN=100272404 PE=4 SV=1 - [A0A1D6LXW5_MAIZE]	2.61	1.27222	0.0382228
A0A1D6H650	Peroxidase OS=Zea mays GN=103627003 PE=3 SV=1 - [A0A1D6H650_MAIZE]	4.04	1.26998	0.0144897
A0A1D6JW41	40S ribosomal protein S20-1 OS=Zea mays GN=103633583 PE=3 SV=1 - [A0A1D6JW41_MAIZE]	35.71	1.26859	0.021036
B8A2R2	Uncharacterized protein OS=Zea mays PE=2 SV=1 - [B8A2R2_MAIZE]	33.71	1.26825	0.00137347
C0PLN4	DBP transcription factor OS=Zea mays GN=DBP1 PE=2 SV=1 - [C0PLN4_MAIZE]	2.86	1.26705	0.00133891
C0PGS3	Acidic leucine-rich nuclear phosphoprotein 32-related protein OS=Zea mays GN=100383529 PE=2 SV=1 - [C0PGS3_MAIZE]	4.76	1.26671	0.0270179
A0A1D6LXR4	65-kDa microtubule-associated protein 1 OS=Zea mays GN=100285406 PE=4 SV=1 - [A0A1D6LXR4_MAIZE]	2.37	1.26387	0.0249755
B4FDA8	RNase PH-like protein OS=Zea mays GN=100192964 PE=2 SV=1 - [B4FDA8_MAIZE]	7.02	1.26341	0.0150983
A0A1D6L7E9	Hydroxyproline-rich glycoprotein family protein OS=Zea mays GN=100216913 PE=4 SV=1 - [A0A1D6L7E9_MAIZE]	7.03	1.26313	0.0120719
B4F8K1	60S ribosomal protein L7-2 OS=Zea mays GN=100191368 PE=2 SV=1 - [B4F8K1_MAIZE]	48.36	1.26294	0.0145293
A0A1D6I0G9	Polyadenylate-binding protein OS=Zea mays GN=100381531 PE=3 SV=1 - [A0A1D6I0G9_MAIZE]	24.95	1.26162	0.0299287
K7W2F0	Beta-glucosidase OS=Zea mays GN=100381862 PE=3 SV=1 - [K7W2F0_MAIZE]	15.8	1.25688	0.0344742
B6TUN0	DNA-binding protein S1FA2 OS=Zea mays PE=2 SV=1 - [B6TUN0_MAIZE]	24.32	1.25552	0.0243182
B6U961	60S ribosomal protein L31 OS=Zea mays GN=100285759 PE=2 SV=1 - [B6U961_MAIZE]	23.62	1.25154	0.011757
B6TGL5	Reticulon-like protein OS=Zea mays GN=100283279 PE=2 SV=1 - [B6TGL5_MAIZE]	27.24	1.24571	0.0382765
B4FE06	Uncharacterized protein OS=Zea mays PE=2 SV=1 - [B4FE06_MAIZE]	50.46	1.24535	0.0471334
A0A1D6JEX2	Polyadenylate-binding protein RBP45C OS=Zea mays GN=ZEAMMB73_Zm00001d026346 PE=4 SV=1 - [A0A1D6JEX2_MAIZE]	22.31	1.24406	0.00860775
B4G1E5	Cytosolic Fe-S cluster assembly factor NBP35 OS=Zea mays GN=NBP35 PE=2 SV=1 - [B4G1E5_MAIZE]	8.05	1.24268	0.0478422
A0A1D6I8H7	PTI1-like tyrosine-protein kinase 3 OS=Zea mays GN=542189 PE=3 SV=1 - [A0A1D6I8H7_MAIZE]	14.29	1.24068	0.0454301
C0PD86	Serine/threonine-protein phosphatase 2A 55 kDa regulatory subunit B OS=Zea mays GN=100383125 PE=2 SV=1 - [C0PD86_MAIZE]	8.56	1.23948	0.0328957
A0A1D6K0R8	Chloroplast protein HCF243 OS=Zea mays GN=103634579 PE=4 SV=1 - [A0A1D6K0R8_MAIZE]	2.17	1.23756	0.0382249
B6UFY2	Putative uncharacterized protein OS=Zea mays PE=2 SV=1 - [B6UFY2_MAIZE]	24	1.23533	0.0498461
A0A1D6K902	Pyruvate kinase OS=Zea mays GN=100273990 PE=3 SV=1 - [A0A1D6K902_MAIZE]	20.37	1.23489	0.0300874
B6T1J3	40S ribosomal protein S13 OS=Zea mays PE=2 SV=1 - [B6T1J3_MAIZE]	52.7	1.23472	0.0251372
A0A1D6PJI7	Putative serine/threonine-protein kinase OS=Zea mays GN=100192644 PE=4 SV=1 - [A0A1D6PJI7_MAIZE]	32.54	1.23407	0.0243288
K7UPI1	Dirigent protein OS=Zea mays GN=103652771 PE=3 SV=1 - [K7UPI1_MAIZE]	27.04	1.23373	0.0382303
B4FNE5	Proline-rich spliceosome-associated (PSP) family protein OS=Zea mays GN=100272396 PE=2 SV=1 - [B4FNE5_MAIZE]	8.4	1.23223	0.00418525
Q41834	Nucleic acid-binding protein OS=Zea mays GN=NBP PE=2 SV=1 - [Q41834_MAIZE]	12.87	1.23036	0.0112611
B4FGD9	Uncharacterized protein OS=Zea mays GN=100193812 PE=2 SV=1 - [B4FGD9_MAIZE]	13.65	1.22992	0.0343207
B6T6G1	60S ribosomal protein L12 OS=Zea mays GN=100282351 PE=2 SV=1 - [B6T6G1_MAIZE]	51.2	1.22969	0.0104191
B6SZ50	Retrotransposon protein OS=Zea mays PE=2 SV=1 - [B6SZ50_MAIZE]	4.37	1.22788	0.0335189
B4FR90	Hyaluronan / mRNA binding family OS=Zea mays GN=100282553 PE=2 SV=1 - [B4FR90_MAIZE]	49.21	1.22752	0.023936
B6SXA8	Ubiquitin-fold modifier 1 OS=Zea mays GN=100285075 PE=2 SV=1 - [B6SXA8_MAIZE]	17.35	1.22596	0.028713
B6TBM4	USP family protein OS=Zea mays PE=2 SV=1 - [B6TBM4_MAIZE]	6.9	1.22525	0.000943356
B4F7T4	Protein SCO1 homolog 1 mitochondrial OS=Zea mays GN=100191148 PE=2 SV=1 - [B4F7T4_MAIZE]	11.07	1.22519	0.001328
B4G1R4	Peroxidase OS=Zea mays GN=100216859 PE=2 SV=1 - [B4G1R4_MAIZE]	28.24	1.22489	0.0249854
A0A1D6NLZ8	Cytochrome c oxidase polypeptide Vb OS=Zea mays GN=103651601 PE=4 SV=1 - [A0A1D6NLZ8_MAIZE]	87.5	1.22341	0.0303488
K7VLF5	Zinc knuckle (CCHC-type) family protein OS=Zea mays GN=100216951 PE=4 SV=1 - [K7VLF5_MAIZE]	9.2	1.22223	0.000119871
Q43266	Proliferating cell nuclear antigen OS=Zea mays GN=PCNA PE=2 SV=1 - [PCNA_MAIZE]	39.16	1.22029	0.0104217
B6THX3	Putative uncharacterized protein OS=Zea mays PE=2 SV=1 - [B6THX3_MAIZE]	2.14	1.22017	0.0304842
B6T8N7	Uncharacterized protein OS=Zea mays GN=100276323 PE=2 SV=1 - [B6T8N7_MAIZE]	8.7	1.2199	0.0100446
A0A1D6ENK6	GrpE protein homolog OS=Zea mays GN=100272350 PE=3 SV=1 - [A0A1D6ENK6_MAIZE]	14.05	1.21983	0.0359572
A0A1D6GQ42	Cell division cycle protein 48 OS=Zea mays GN=100382880 PE=4 SV=1 - [A0A1D6GQ42_MAIZE]	55.49	1.21979	0.00527848
A0A1D6EQX8	Putative ethanolamine kinase OS=Zea mays GN=100280298 PE=4 SV=1 - [A0A1D6EQX8_MAIZE]	7.41	1.21207	0.0355158
A0A1D6FPL0	Fructose-16-bisphosphatase cytosolic OS=Zea mays GN=100382596 PE=3 SV=1 - [A0A1D6FPL0_MAIZE]	9.73	1.21174	0.00173241
A0A1D6LSE3	Transducin/WD40 repeat-like superfamily protein OS=Zea mays GN=103629787 PE=4 SV=1 - [A0A1D6LSE3_MAIZE]	47.99	1.21105	0.0350301
B4FNZ5	5'-methylthioadenosine/S-adenosylhomocysteine nucleosidase 2 OS=Zea mays GN=100193148 PE=2 SV=1 - [B4FNZ5_MAIZE]	28.69	1.20781	0.00750719
A3KLI0	RAB17 protein OS=Zea mays GN=rab17 PE=3 SV=1 - [A3KLI0_MAIZE]	8.93	1.20697	0.0317523
B4FFF1	Ran-binding protein 1 homolog a OS=Zea mays GN=100193549 PE=2 SV=1 - [B4FFF1_MAIZE]	48.8	1.2066	0.0124546
A0A1D6PN40	Putative cytochrome P450 superfamily protein OS=Zea mays GN=ZEAMMB73_Zm00001d048626 PE=3 SV=1 - [A0A1D6PN40_MAIZE]	3.31	1.20654	0.0102578
A0A1D6GYY1	Histone deacetylase complex subunit SAP18 OS=Zea mays GN=100194333 PE=4 SV=1 - [A0A1D6GYY1_MAIZE]	23.97	1.20593	0.0203493
B6SM59	Mitochondrial pyruvate carrier OS=Zea mays PE=2 SV=1 - [B6SM59_MAIZE]	14.55	1.20501	0.0431746
B6UAW2	Zinc-binding protein OS=Zea mays GN=100285866 PE=2 SV=1 - [B6UAW2_MAIZE]	4.47	1.20359	0.0470275
A0A1D6P658	BAH domain OS=Zea mays GN=103638899 PE=4 SV=1 - [A0A1D6P658_MAIZE]	0.55	1.20305	0.0139078
B4FQ61	40S ribosomal protein S15a OS=Zea mays GN=100280177 PE=2 SV=1 - [B4FQ61_MAIZE]	50	1.20209	0.0141893
A0A096Q578	Protein YIPF OS=Zea mays GN=ZEAMMB73_Zm00001d028736 PE=3 SV=1 - [A0A096Q578_MAIZE]	3.1	0.832569	0.0268541
B4FSA7	ADP,ATP carrier protein OS=Zea mays GN=100284305 PE=2 SV=1 - [B4FSA7_MAIZE]	29.21	0.831333	0.0123305
Q9ZP61	GST6 protein OS=Zea mays GN=gst6 PE=2 SV=1 - [Q9ZP61_MAIZE]	33.33	0.831302	0.0417539
C4J2S2	Uncharacterized protein OS=Zea mays PE=2 SV=1 - [C4J2S2_MAIZE]	4.05	0.830912	0.00475466
K7VUG4	Uncharacterized protein OS=Zea mays GN=ZEAMMB73_Zm00001d009969 PE=4 SV=1 - [K7VUG4_MAIZE]	48.04	0.830115	0.0168304
C0HF31	Adenine nucleotide transporter BT1 chloroplastic/mitochondrial OS=Zea mays GN=100304358 PE=2 SV=1 - [C0HF31_MAIZE]	3.81	0.829057	0.00206253
A0A1D6MXT6	OSJNBa0032N05.24-like protein OS=Zea mays GN=103650590 PE=4 SV=1 - [A0A1D6MXT6_MAIZE]	18.44	0.828912	0.0210436
A0A1D6LGD3	Zinc finger (C3HC4-type RING finger) family protein OS=Zea mays GN=ZEAMMB73_Zm00001d035434 PE=4 SV=1 - [A0A1D6LGD3_MAIZE]	36.62	0.826538	0.010621
B6SMV8	Uncharacterized protein OS=Zea mays GN=100276306 PE=2 SV=1 - [B6SMV8_MAIZE]	18.27	0.823837	0.0253196
B4FBD6	Ribonuclease 1 OS=Zea mays GN=100192110 PE=2 SV=1 - [B4FBD6_MAIZE]	26.64	0.823467	0.0431022
B6TA16	ADP-ribosylation factor-like protein 8B OS=Zea mays GN=100282662 PE=2 SV=1 - [B6TA16_MAIZE]	44.02	0.82326	0.0396853
C0PJV3	Mannose-1-phosphate guanylyltransferase 1 OS=Zea mays GN=100192721 PE=2 SV=1 - [C0PJV3_MAIZE]	13.73	0.823111	0.0358775
B4F9H8	ADP-ribosylation factor-like A1C OS=Zea mays GN=100191622 PE=2 SV=1 - [B4F9H8_MAIZE]	36.41	0.822944	0.00605056
B4FGA5	Putative small nuclear ribonucleoprotein G OS=Zea mays GN=100193784 PE=2 SV=1 - [B4FGA5_MAIZE]	41.25	0.822879	0.0473815
K7U8B9	Putative thaumatin domain family protein OS=Zea mays GN=103652662 PE=4 SV=1 - [K7U8B9_MAIZE]	10.55	0.820293	0.0400295
B4FY70	Regulator of Vps4 activity in the MVB pathway protein OS=Zea mays GN=100273933 PE=2 SV=1 - [B4FY70_MAIZE]	4.36	0.820132	0.0492713
A0A1D6FLF8	DNA damage-binding protein 1a OS=Zea mays GN=ZEAMMB73_Zm00001d009745 PE=4 SV=1 - [A0A1D6FLF8_MAIZE]	14.75	0.818696	0.0390277
A0A1D6E688	Protein root UVB sensitive 2 chloroplastic OS=Zea mays GN=ZEAMMB73_Zm00001d003066 PE=4 SV=1 - [A0A1D6E688_MAIZE]	10.82	0.817849	0.045883
A0A1D6HY63	PTI1-like tyrosine-protein kinase 3 OS=Zea mays GN=100273536 PE=4 SV=1 - [A0A1D6HY63_MAIZE]	23.73	0.81669	0.0393733
A0A1D6H2R4	Vacuolar H+-translocating inorganic pyrophosphatase OS=Zea mays GN=542328 PE=3 SV=1 - [A0A1D6H2R4_MAIZE]	20.63	0.815095	0.0362837
A0A1D6ELH9	Peroxidase OS=Zea mays GN=ZEAMMB73_Zm00001d005279 PE=3 SV=1 - [A0A1D6ELH9_MAIZE]	25.67	0.814853	0.0420591
A0A1D6L2Y8	Uncharacterized protein OS=Zea mays GN=ZEAMMB73_Zm00001d033860 PE=4 SV=1 - [A0A1D6L2Y8_MAIZE]	4.74	0.814362	0.0346362
C0PDH2	Plasma membrane ATPase OS=Zea mays PE=2 SV=1 - [C0PDH2_MAIZE]	13.36	0.813943	0.0344752
A0A1D6EK78	Non-specific serine/threonine protein kinase OS=Zea mays GN=103647175 PE=3 SV=1 - [A0A1D6EK78_MAIZE]	14.63	0.813656	0.0425685
B4FSP1	Uncharacterized protein OS=Zea mays PE=2 SV=1 - [B4FSP1_MAIZE]	1.63	0.813015	0.0237566
K7UEH4	Cell division control protein 48 homolog D OS=Zea mays GN=ZEAMMB73_Zm00001d050303 PE=4 SV=1 - [K7UEH4_MAIZE]	6.71	0.808936	0.00820694
A1XCI7	Lipoxygenase OS=Zea mays GN=LOX12 PE=2 SV=1 - [A1XCI7_MAIZE]	30.71	0.808164	0.00842734
A0A1D6N9P8	Sulfite exporter TauE/SafE family protein OS=Zea mays GN=100276828 PE=4 SV=1 - [A0A1D6N9P8_MAIZE]	1.58	0.808155	0.00552781
Q29SB6	Pathogenesis-related protein 10 OS=Zea mays GN=100192117 PE=2 SV=1 - [Q29SB6_MAIZE]	87.5	0.807673	0.0250477
A0A1D6HNF7	Aspartate aminotransferase chloroplastic OS=Zea mays GN=ZEAMMB73_Zm00001d018386 PE=4 SV=1 - [A0A1D6HNF7_MAIZE]	34.55	0.807164	0.0246485
Q6Y3I1	Multidrug resistance associated protein 1 OS=Zea mays GN=MRP1 PE=2 SV=1 - [Q6Y3I1_MAIZE]	13.27	0.806434	0.0368932
K7WGH0	Putative mitochondrial adenine nucleotide transporter BTL2 OS=Zea mays GN=103639491 PE=3 SV=1 - [K7WGH0_MAIZE]	5.31	0.805234	0.0292235
B6TUJ8	Reticulon-like protein OS=Zea mays GN=100284518 PE=2 SV=1 - [B6TUJ8_MAIZE]	12.33	0.804678	0.0183058
B6SXL3	Putative uncharacterized protein OS=Zea mays PE=2 SV=1 - [B6SXL3_MAIZE]	43.24	0.803347	0.0169672
A0A1D6GI57	Protein ACCELERATED CELL DEATH 6 OS=Zea mays GN=103625905 PE=4 SV=1 - [A0A1D6GI57_MAIZE]	1.23	0.802162	0.049059
C4J8T5	Uncharacterized protein OS=Zea mays GN=100502157 PE=2 SV=1 - [C4J8T5_MAIZE]	3.59	0.801504	0.0245257
A0A1D6IBB4	Glutathione S-transferase F9 OS=Zea mays GN=103633158 PE=3 SV=1 - [A0A1D6IBB4_MAIZE]	2.5	0.800957	0.0499564
A0A1D6P6U8	Putative metacaspase family protein OS=Zea mays GN=ZEAMMB73_Zm00001d047078 PE=4 SV=1 - [A0A1D6P6U8_MAIZE]	10.45	0.80035	0.0412391
Q4A1J4	Cysteine proteinase inhibitor (Fragment) OS=Zea mays GN=cc7 PE=2 SV=1 - [Q4A1J4_MAIZE]	49.48	0.797627	0.0172402
A0A1D6MYY5	V-type proton ATPase proteolipid subunit OS=Zea mays GN=ZEAMMB73_Zm00001d041882 PE=3 SV=1 - [A0A1D6MYY5_MAIZE]	24.64	0.797586	0.0143831
C4J515	Uncharacterized protein OS=Zea mays GN=100501668 PE=2 SV=1 - [C4J515_MAIZE]	5.04	0.797314	0.0239948
B6T692	Surfactant protein B containing protein OS=Zea mays PE=2 SV=1 - [B6T692_MAIZE]	33.19	0.796669	0.0366444
Q6I681	Ascorbate-specific transmembrane electron transporter 1 OS=Zea mays GN=ZCYB PE=1 SV=1 - [ACET1_MAIZE]	14.41	0.795975	0.0175268
B6TIB2	Calmodulin binding protein OS=Zea mays GN=100283426 PE=2 SV=1 - [B6TIB2_MAIZE]	5.37	0.794687	0.0193771
A0A1D6JQR6	15-cis-phytoene desaturase chloroplastic/chromoplastic OS=Zea mays GN=542329 PE=4 SV=1 - [A0A1D6JQR6_MAIZE]	11.45	0.794429	0.022393
A0A1D6NNE4	Callose synthase 7 OS=Zea mays GN=103651639 PE=4 SV=1 - [A0A1D6NNE4_MAIZE]	1.23	0.793885	0.012156
C4J3F4	Uncharacterized protein OS=Zea mays GN=100275589 PE=2 SV=1 - [C4J3F4_MAIZE]	13.28	0.793285	0.0315427
K7U7W1	Copper-transporting ATPase PAA1 chloroplastic OS=Zea mays GN=100381708 PE=3 SV=1 - [K7U7W1_MAIZE]	2.69	0.792571	0.00523839
B4FP56	Putative serine/threonine-protein kinase Cx32 chloroplastic OS=Zea mays GN=100272528 PE=2 SV=1 - [B4FP56_MAIZE]	9.8	0.792524	0.031443
A0A1D6M324	Protein RETICULATA-RELATED 4 chloroplastic OS=Zea mays GN=ZEAMMB73_Zm00001d038085 PE=4 SV=1 - [A0A1D6M324_MAIZE]	17.31	0.790319	0.00942443
A0A1D6QKM0	Uncharacterized protein OS=Zea mays GN=ZEAMMB73_Zm00001d052874 PE=4 SV=1 - [A0A1D6QKM0_MAIZE]	4.12	0.7893	0.0188732
A0A1D6Q0P8	ABC transporter A family member 7 OS=Zea mays GN=ZEAMMB73_Zm00001d050259 PE=4 SV=1 - [A0A1D6Q0P8_MAIZE]	32.18	0.788944	0.0387708
B4G126	Carboxypeptidase OS=Zea mays GN=100285883 PE=2 SV=1 - [B4G126_MAIZE]	7.84	0.787754	0.0199592
C4J3E2	OSJNBb0028M18.1-like protein OS=Zea mays GN=100274691 PE=2 SV=1 - [C4J3E2_MAIZE]	58.07	0.785842	0.00551935
A0A1D6MX78	Prefoldin subunit 3 OS=Zea mays GN=ZEAMMB73_Zm00001d041597 PE=3 SV=1 - [A0A1D6MX78_MAIZE]	27.13	0.785699	0.00925216
A0A1D6P7Y4	Serine carboxypeptidase-like 51 OS=Zea mays GN=ZEAMMB73_Zm00001d047235 PE=3 SV=1 - [A0A1D6P7Y4_MAIZE]	4.81	0.783515	0.0239213
A0A1D6NQJ3	ENTH/VHS family protein OS=Zea mays GN=103651671 PE=4 SV=1 - [A0A1D6NQJ3_MAIZE]	1.41	0.782162	0.00478706
A0A1D6N786	Putative UDP-arabinopyranose mutase 5 OS=Zea mays GN=ZEAMMB73_Zm00001d042881 PE=4 SV=1 - [A0A1D6N786_MAIZE]	13.24	0.778586	0.0375655
B4FXC8	Uncharacterized protein OS=Zea mays PE=2 SV=2 - [B4FXC8_MAIZE]	8.22	0.774844	0.0265192
A0A1D6KWT9	Glycerophosphoryl diester phosphodiesterase OS=Zea mays GN=ZEAMMB73_Zm00001d033187 PE=4 SV=1 - [A0A1D6KWT9_MAIZE]	24.57	0.774221	0.00100722
B5AK47	Dhurrinase-like B-glucosidase OS=Zea mays GN=100174972 PE=2 SV=1 - [B5AK47_MAIZE]	6.7	0.774151	0.0438156
K7VJP9	Putative UDP-N-acetylglucosamine--peptide N-acetylglucosaminyltransferase SEC OS=Zea mays GN=ZEAMMB73_Zm00001d047855 PE=4 SV=1 - [K7VJP9_MAIZE]	11.03	0.767663	0.0220037
A0A1D6N6M0	Acidic endochitinase OS=Zea mays GN=103650978 PE=3 SV=1 - [A0A1D6N6M0_MAIZE]	2.68	0.765177	0.0465068
B6UEB0	Bifunctional inhibitor/lipid-transfer protein/seed storage 2S albumin superfamily protein OS=Zea mays GN=100286092 PE=2 SV=1 - [B6UEB0_MAIZE]	22.52	0.764983	0.0466603
Q9FQC7	Glutathione S-transferase OS=Zea mays GN=541830 PE=2 SV=1 - [Q9FQC7_MAIZE]	48.89	0.76469	0.0497122
K7VQ06	Putative DUF1421 domain family protein OS=Zea mays GN=100383096 PE=4 SV=1 - [K7VQ06_MAIZE]	8.05	0.764472	0.0384335
A0A1D6KWD4	P-loop containing nucleoside triphosphate hydrolase superfamily protein OS=Zea mays GN=100280381 PE=4 SV=1 - [A0A1D6KWD4_MAIZE]	5.46	0.763807	0.0417634
B4FPB1	Uncharacterized protein OS=Zea mays GN=100284830 PE=2 SV=1 - [B4FPB1_MAIZE]	5.56	0.762759	0.0166068
B6TXZ0	Calcineurin B-like protein OS=Zea mays GN=CBL6 PE=2 SV=1 - [B6TXZ0_MAIZE]	34.98	0.762489	0.00317392
A0A1D6PQB6	Phosphatidate phosphatase PAH2 OS=Zea mays GN=103652775 PE=4 SV=1 - [A0A1D6PQB6_MAIZE]	2.47	0.762463	0.0146077
A0A1D6J2J3	Beta-glucosidase 17 OS=Zea mays GN=103641409 PE=3 SV=1 - [A0A1D6J2J3_MAIZE]	29.96	0.762013	0.036849
A0A1D6KXB5	Organic cation/carnitine transporter 7 OS=Zea mays GN=100125647 PE=4 SV=1 - [A0A1D6KXB5_MAIZE]	4.4	0.761878	0.0233502
A0A1D6PJI4	Expansin-like A2 OS=Zea mays GN=100383815 PE=4 SV=1 - [A0A1D6PJI4_MAIZE]	4.86	0.761565	0.0370551
A0A1D6H5Z9	Phosphoenolpyruvate carboxylase2 OS=Zea mays GN=542479 PE=4 SV=1 - [A0A1D6H5Z9_MAIZE]	63.91	0.759241	0.0322063
B6U2H1	Uncharacterized protein OS=Zea mays GN=100277961 PE=2 SV=1 - [B6U2H1_MAIZE]	8.41	0.757818	0.0128853
A0A1D6K8Z2	Tobamovirus multiplication protein 2A OS=Zea mays GN=100284460 PE=3 SV=1 - [A0A1D6K8Z2_MAIZE]	10.24	0.75649	0.00801167
C4J3K4	Uncharacterized protein OS=Zea mays PE=2 SV=1 - [C4J3K4_MAIZE]	7.26	0.756023	0.030032
C0PL07	Uncharacterized protein OS=Zea mays PE=2 SV=1 - [C0PL07_MAIZE]	2.57	0.755384	0.0435197
K7W0T5	Kaurenoic acid oxidase2 OS=Zea mays GN=103639316 PE=3 SV=1 - [K7W0T5_MAIZE]	12.6	0.753756	0.0138636
A0A1D6GPB2	Peptide-N4-(N-acetyl-beta-glucosaminyl)asparagine amidase A protein OS=Zea mays GN=ZEAMMB73_Zm00001d013995 PE=4 SV=1 - [A0A1D6GPB2_MAIZE]	14.4	0.751737	0.0376017
B6TMF3	Wound/stress protein OS=Zea mays PE=2 SV=1 - [B6TMF3_MAIZE]	26.47	0.751025	0.0105303
K7VCJ9	Phosphoenolpyruvate carboxylase 3 OS=Zea mays GN=100384708 PE=3 SV=1 - [K7VCJ9_MAIZE]	22.15	0.750593	0.0389639
C0P6Z7	Uncharacterized protein OS=Zea mays GN=100382367 PE=2 SV=1 - [C0P6Z7_MAIZE]	9.94	0.746028	0.0486459
B8A0C8	Uncharacterized protein OS=Zea mays PE=2 SV=1 - [B8A0C8_MAIZE]	1.48	0.745081	0.0342354
A0A1D6FIR4	V-type proton ATPase proteolipid subunit OS=Zea mays GN=ZEAMMB73_Zm00001d009319 PE=3 SV=1 - [A0A1D6FIR4_MAIZE]	24.19	0.745041	0.000943006
C0HI54	Calcium-dependent lipid-binding (CaLB domain) family protein OS=Zea mays GN=100381690 PE=2 SV=1 - [C0HI54_MAIZE]	7.03	0.740796	0.0150593
B4FGG7	Calcium ion binding protein OS=Zea mays GN=100193836 PE=2 SV=1 - [B4FGG7_MAIZE]	13.72	0.740525	0.027441
B6TPI3	Thioredoxin reductase OS=Zea mays PE=2 SV=1 - [B6TPI3_MAIZE]	15.02	0.739575	0.0123021
A0A1D6NW75	Serine/threonine-protein phosphatase 2A 65 kDa regulatory subunit A beta isoform OS=Zea mays GN=103638140 PE=4 SV=1 - [A0A1D6NW75_MAIZE]	49.59	0.73931	0.0114442
C0P555	Pentatricopeptide (PPR) repeat-containing protein-like OS=Zea mays GN=100382176 PE=2 SV=1 - [C0P555_MAIZE]	17	0.737799	0.019669
B4FWL3	DNA/RNA-binding protein Kin17 conserved region OS=Zea mays GN=100273614 PE=2 SV=1 - [B4FWL3_MAIZE]	2.13	0.737278	0.00275353
A0A1D6IKH3	Ribonuclease 1 OS=Zea mays GN=ZEAMMB73_Zm00001d022228 PE=3 SV=1 - [A0A1D6IKH3_MAIZE]	33.98	0.736966	0.0438178
B4FKW9	Uncharacterized protein OS=Zea mays PE=2 SV=1 - [B4FKW9_MAIZE]	4.11	0.732255	0.0392839
B6TP23	Uncharacterized protein OS=Zea mays GN=100277095 PE=2 SV=1 - [B6TP23_MAIZE]	15.93	0.73209	0.018967
A0A1D6DT18	Uncharacterized protein OS=Zea mays GN=ZEAMMB73_Zm00001d001808 PE=4 SV=1 - [A0A1D6DT18_MAIZE]	1.83	0.730402	0.00528518
A0A1D6IWU4	Purple acid phosphatase OS=Zea mays GN=ZEAMMB73_Zm00001d023918 PE=3 SV=1 - [A0A1D6IWU4_MAIZE]	7.61	0.729757	0.0491417
Q0GR41	NADH dehydrogenase subunit 2 OS=Zea mays subsp. parviglumis GN=nad2 PE=3 SV=1 - [Q0GR41_ZEAMP]	6.35	0.728605	0.028674
A0A1D6JWT7	B-block binding subunit of TFIIIC OS=Zea mays GN=ZEAMMB73_Zm00001d028498 PE=4 SV=1 - [A0A1D6JWT7_MAIZE]	1.47	0.726122	0.0407534
A0A1D6NHN6	HD domain containing protein OS=Zea mays GN=100284692 PE=4 SV=1 - [A0A1D6NHN6_MAIZE]	8.55	0.725118	0.0313368
A0A1D6K8K5	Extensin-like protein OS=Zea mays GN=103637662 PE=4 SV=1 - [A0A1D6K8K5_MAIZE]	3.11	0.724963	0.029329
C0HFB8	Uncharacterized protein OS=Zea mays PE=2 SV=1 - [C0HFB8_MAIZE]	6.45	0.718462	0.0122823
B4F825	Inorganic pyrophosphatase 1 OS=Zea mays GN=100191227 PE=2 SV=1 - [B4F825_MAIZE]	15.09	0.715136	0.026496
A0A1D6EP29	Nucleobase-ascorbate transporter 2 OS=Zea mays GN=100279209 PE=4 SV=1 - [A0A1D6EP29_MAIZE]	2.86	0.71028	0.0373292
A0A1D6GJP4	Transmembrane Fragile-X-F-associated protein OS=Zea mays GN=100280299 PE=4 SV=1 - [A0A1D6GJP4_MAIZE]	4.55	0.70565	0.0161278
B6U3T7	Aquaporin TIP2.1 OS=Zea mays PE=2 SV=1 - [B6U3T7_MAIZE]	3.63	0.70441	0.0430758
M1H7D0	Lipoxygenase (Fragment) OS=Zea mays GN=LOX4 PE=4 SV=1 - [M1H7D0_MAIZE]	51.53	0.702638	0.0262976
A0A1D6M294	Inhibitor I family protein OS=Zea mays GN=ZEAMMB73_Zm00001d037969 PE=4 SV=1 - [A0A1D6M294_MAIZE]	20.29	0.679782	0.0284586
B6UG74	Cortical cell-delineating protein OS=Zea mays PE=2 SV=1 - [B6UG74_MAIZE]	28.24	0.678408	0.0260888
A0A1D6F972	Flavin-containing monooxygenase OS=Zea mays GN=ZEAMMB73_Zm00001d007828 PE=3 SV=1 - [A0A1D6F972_MAIZE]	2.98	0.676613	0.0157413
B6T173	Peroxidase OS=Zea mays PE=2 SV=1 - [B6T173_MAIZE]	35.99	0.673444	0.0197529
B6SZZ6	Non-specific lipid-transfer protein 2 OS=Zea mays GN=100281901 PE=2 SV=1 - [B6SZZ6_MAIZE]	35.64	0.668537	0.0315069
B6SIF5	Translationally controlled tumor1 OS=Zea mays GN=ZEAMMB73_Zm00001d014954 PE=2 SV=1 - [B6SIF5_MAIZE]	86.83	0.66424	0.0453607
Q6R9F9	DNA-directed RNA polymerase OS=Zea mays GN=orf1159 PE=3 SV=1 - [Q6R9F9_MAIZE]	0.95	0.66304	0.000794713
A0A1D6JK23	Extensin-like protein OS=Zea mays GN=107546763 PE=4 SV=1 - [A0A1D6JK23_MAIZE]	7.94	0.661829	0.00301161
B4F896	Putative sugar phosphate/phosphate translocator OS=Zea mays GN=100191287 PE=2 SV=1 - [B4F896_MAIZE]	4.32	0.66076	0.0281229
C4JC09	Phosphate transporter protein9 OS=Zea mays GN=100502494 PE=2 SV=1 - [C4JC09_MAIZE]	17.37	0.659605	0.0467078
B6SM71	Uncharacterized protein OS=Zea mays PE=2 SV=1 - [B6SM71_MAIZE]	39.13	0.651863	0.00200113
A0A1D6J0E8	ABC transporter B family member 19 OS=Zea mays GN=103641292 PE=4 SV=1 - [A0A1D6J0E8_MAIZE]	1.58	0.643067	0.00239487
B4FPP3	Uncharacterized protein OS=Zea mays PE=2 SV=1 - [B4FPP3_MAIZE]	11.03	0.639392	0.0336773
A0A1D6IIJ5	Eukaryotic aspartyl protease family protein OS=Zea mays GN=ZEAMMB73_Zm00001d022010 PE=3 SV=1 - [A0A1D6IIJ5_MAIZE]	4.33	0.636717	0.016524
A0A1D6K7R0	Carboxypeptidase OS=Zea mays GN=ZEAMMB73_Zm00001d029776 PE=3 SV=1 - [A0A1D6K7R0_MAIZE]	20.99	0.622722	0.00994866
B6TWW2	Purple acid phosphatase OS=Zea mays PE=2 SV=1 - [B6TWW2_MAIZE]	16.47	0.612117	0.00710558
A0A1D6LJJ8	Uncharacterized protein OS=Zea mays GN=ZEAMMB73_Zm00001d035911 PE=4 SV=1 - [A0A1D6LJJ8_MAIZE]	6.9	0.61146	0.0218346
C4JAX7	UDP-sulfoquinovose synthase chloroplastic OS=Zea mays GN=ZEAMMB73_Zm00001d009967 PE=2 SV=1 - [C4JAX7_MAIZE]	37.29	0.609186	0.0233786
B6SKR4	Cytochrome c OS=Zea mays PE=2 SV=1 - [B6SKR4_MAIZE]	39.29	0.607373	0.0386157
A0A1D6L1L9	Phospholipase A2 OS=Zea mays GN=ZEAMMB73_Zm00001d033683 PE=3 SV=1 - [A0A1D6L1L9_MAIZE]	26.32	0.598399	0.0323733
C4PJN4	Carotenoid cleavage dioxygenase OS=Zea mays GN=CCD8 PE=2 SV=1 - [C4PJN4_MAIZE]	1.4	0.593619	0.0095411
K7TK04	Carbohydrate transporter/ sugar porter OS=Zea mays GN=ZEAMMB73_Zm00001d023941 PE=3 SV=1 - [K7TK04_MAIZE]	9	0.572932	0.00125959
B4FF58	Uncharacterized protein OS=Zea mays GN=100193478 PE=2 SV=1 - [B4FF58_MAIZE]	14.09	0.565749	0.0409395
C0HFH2	Glycerophosphodiester phosphodiesterase GDPD2 OS=Zea mays GN=100383215 PE=2 SV=1 - [C0HFH2_MAIZE]	5.14	0.428678	0.0398971
A0A1D6DU94	Ubiquitin-conjugating enzyme E2 11 OS=Zea mays GN=100281830 PE=3 SV=1 - [A0A1D6DU94_MAIZE]	38.66	0.394514	0.00781921
